# Supplementary material for: The DNA-Binding Domain of S. pombe Mrc1 (Claspin) Acts to Enhance Stalling at Replication Barriers
Source: PLoS One. 2015 Jul 22;10(7):e0132595. doi: 10.1371/journal.pone.0132595 (PMC4511789; doi:10.1371/journal.pone.0132595)
Supplement: S2 Table — (XLSX) [file pone.0132595.s002.xlsx]

## Sheet: Sheet1
M-1030H ver2.0 Position	Gene ID	Gene name	Gene description	Spot Scoring PMA-Leu		Key
V2-01-A02	SPAC17A5.18c	rec25	meiotic recombination protein Rec25	LSS		WT = Wild Type
V2-01-A03	SPAC27E2.01		alpha-amylase homolog	WT		NG = No Growth
V2-01-A04	SPAC4G9.19		DNAJ domain protein DNAJB family	LSS		LS = Low Staining
V2-01-A05	SPAPB18E9.01	trm5	tRNA (guanine) methyltransferase Trm5	NG		NS = Non-Staining
V2-01-A06	SPBC365.06	pmt3	SUMO	NSS		LSS = WT + Low Staining Sectors
V2-01-A07	SPCC613.12c	raf1	Rik1-associated factor Raf1	L-MS		MS = Medium Staining
V2-01-A08	SPAC13G7.11		mitochondrial inner membrane protein	WT		L-MS = Low to Medium Staining
V2-01-A09	SPAC1782.04	cox24	mitochondrial mRNA processing protein Cox24	WT		NSS = WT + Non-Staining Sectors
V2-01-A10	SPAC1D4.11c	lkh1	dual specificity protein kinase Lkh1	WT		NS + MSS = Non-Staining + Medium Staining Sectors
V2-01-A11	SPAC23C4.17		tRNA (cytosine-5-)-methyltransferase	WT		LS + WTSS = Low Staining + Wild-type Staining Sectors
V2-01-A12	SPAC2F3.12c		conserved eukaryotic protein	NG		NS + WTSS = Non-Staining + Wild-type Staining Sectors
V2-01-B01	SPAC11E3.10		VanZ-like family protein	WT		LS + MSS = Low Staining + Medium Staining Sectors
V2-01-B02	SPAC17D4.01	pex7	peroxin-7	WT		LS + DE = Low Staining + Dark Edges
V2-01-B03	SPAC27F1.10		sequence orphan	WT		MS + DE = Medium Staining + Dark Edges
V2-01-B04	SPAC513.06c		dihydrodiol dehydrogenase	LSS		MS + NSS = Medium Staining + Non-Staining Sectors
V2-01-B05	SPBC106.05c	tim11	F0-ATPase subunit E	WT		L-MS+NSS = Low-Medium Staining + Non-Staining Sectors
V2-01-B06	SPBC3D6.05	ptp4	phosphatidate cytidylyltransferase Ptp4	WT
V2-01-B07	SPCC757.12		alpha-amylase homolog	WT
V2-01-B08	SPAC1486.01		manganese superoxide dismutase (AF069292)	WT
V2-01-B09	SPAC1782.11	met14	adenylyl-sulfate kinase	WT
V2-01-B10	SPAC1F8.08		sequence orphan	WT
V2-01-B11	SPAC25B8.10		trans-aconitate 3-methyltransferase	WT
V2-01-B12	SPAC3A12.08		conserved fungal protein	WT
V2-01-C01	SPAC1296.02	cox4	cytochrome c oxidase subunit IV	WT
V2-01-C02	SPAC17G8.09	shg1	Csp15 family protein	WT
V2-01-C03	SPAC2F3.18c		sequence orphan	WT
V2-01-C04	SPAC57A10.06	mug15	sequence orphan	WT
V2-01-C05	SPBC1347.07	rex2	RNA exonuclease	WT
V2-01-C06	SPBC56F2.14	mrpl44	mitochondrial ribosomal protein subunit l44	NSS
V2-01-C07	SPCP1E11.11		Puf family RNA-binding protein	WT
V2-01-C08	SPAC14C4.16	dad3	DASH complex subunit Dad3	NSS
V2-01-C09	SPAC17G8.05	med20	TATA-box related factor (TRF)	L-MS
V2-01-C10	SPAC212.03		hypothetical protein	NG
V2-01-C11	SPAC25G10.06	rps2801	40S ribosomal protein S28	MS
V2-01-C12	SPAC3G6.02	dss1	mRNA export protein Dss1	WT
V2-01-D01	SPAC1420.03	rpn501	19S proteasome regulatory subunit Rpn501	WT
V2-01-D02	SPAC1952.02		ribosome biogenesis protein	MS
V2-01-D03	SPAC30C2.05	erv14	cornichon family protein Erv14	WT
V2-01-D04	SPAC630.07c		sequence orphan	WT
V2-01-D05	SPBC1604.09c		exoribonuclease Rex4	WT
V2-01-D06	SPBC577.02	rpl3801	60S ribosomal protein L38	WT
V2-01-D07	SPAC1002.20		sequence orphan	WT
V2-01-D08	SPAC1527.02	sft2	Golgi transport protein Sft2	WT
V2-01-D09	SPAC1851.02		1-acylglycerol-3-phosphate O-acyltransferase	WT
V2-01-D10	SPAC22F3.07c	atp20	F0-ATPase subunit G	WT
V2-01-D11	SPAC29A4.14c		peroxin-3	WT
V2-01-D12	SPAC4D7.11		conserved fungal protein	WT
V2-01-E01	SPAC15E1.09	grx2	glutaredoxin Grx2	WT
V2-01-E02	SPAC1B1.02c		NAD/NADH kinase	WT
V2-01-E03	SPAC31A2.02	trm112	tRNA (guanine-N2-)-methyltransferase regulatory subunit Trm112	MS
V2-01-E04	SPAC824.07		hydroxyacylglutathione hydrolase	WT
V2-01-E05	SPBC16D10.02	trm11	tRNA (guanosine) methyltransferase Trm11	WT
V2-01-E06	SPBC651.12c		sequence orphan	WT
V2-01-E07	SPAC1296.04	mug65	spore wall assembly protein	WT
V2-01-E08	SPAC15E1.06	vps29	retromer complex subunit Vps29	LS
V2-01-E09	SPAC18B11.08c		conserved fungal protein	WT
V2-01-E10	SPAC22H10.02		conserved fungal protein	WT
V2-01-E11	SPAC29A4.17c		FUN14 family protein	WT
V2-01-E12	SPAC4G9.06c		sequence orphan	WT
V2-01-F01	SPAC16A10.05c	dad1	DASH complex subunit Dad1	WT
V2-01-F02	SPAC227.14		nicotinamide riboside kinase	WT
V2-01-F03	SPAC343.20		sequence orphan	WT
V2-01-F04	SPAC890.07c	rmt1	type I ribosomal protein arginine N-methyltransferase Rmt1	MS
V2-01-F05	SPBC19G7.02		4-amino-4-deoxychorismate lyase	MS
V2-01-F06	SPBC713.09		sequence orphan	WT
V2-01-F07	SPAC13A11.03	mcp7	meiosis specific coiled-coil protein Mcp7	WT
V2-01-F08	SPAC1687.23c		sequence orphan	WT
V2-01-F09	SPAC18B11.09c		N-acetyltransferase	WT
V2-01-F10	SPAC23A1.11	rpl1602	60S ribosomal protein L13/L16	NS
V2-01-F11	SPAC2C4.05		cornichon family protein	WT
V2-01-F12	SPAC4H3.06		sequence orphan	WT
V2-01-G01	SPAC1751.04		sequence orphan	WT
V2-01-G02	SPAC23C11.10		conserved eukaryotic protein	WT
V2-01-G03	SPAC3G6.13c	rpl4101	60S ribosomal protein L41	WT
V2-01-G04	SPAC8C9.14	prr1	transcription factor Prr1	WT
V2-01-G05	SPBC215.04	git11	heterotrimeric G protein gamma subunit Git11	MS
V2-01-G06	SPBC947.14c		sequence orphan	WT
V2-01-G07	SPAC13G7.03		up-frameshift suppressor3 family	WT
V2-01-G08	SPAC16E8.08		sequence orphan	LSS
V2-01-G09	SPAC19A8.11c		recombination protein Irc6	WT
V2-01-G10	SPAC23C11.08	php3	CCAAT-binding factor complex subunit Php3	NS + MSS
V2-01-G11	SPAC2C4.08		conserved fungal protein	WT
V2-01-G12	SPAC57A10.14	sgf11	SAGA complex subunit Sgf11	WT
V2-01-H01	SPAC1786.04		sequence orphan	WT
V2-01-H04	SPAC8E11.07c	alp31	tubulin specific chaperone cofactor A	WT
V2-01-H05	SPBC2A9.13		sequence orphan	NSS
V2-01-H06	SPCC4B3.02c		Golgi transport protein Got1	MS
V2-01-H07	SPAC13G7.07	arb2	argonaute binding protein 2	NG
V2-01-H08	SPAC16E8.18		sequence orphan	WT
V2-01-H09	SPAC19D5.11c	ctf8	DNA replication factor C complex subunit Ctf8	WT
V2-01-H10	SPAC23C4.16c	atg15	triacylglycerol lipase Atg15	NS
V2-01-H11	SPAC2C4.09		DUF1640 family protein	NSS
V2-02-A01	SPAC589.11	mug82	translation release factor	WT
V2-02-A03	SPAC8C9.19		conserved fungal protein	WT
V2-02-A04	SPAPB17E12.03		ubiquitin-protein ligase E3	WT
V2-02-A05	SPAPB21F2.03		conserved fungal protein	WT
V2-02-A06	SPBC146.10	mug57	meiotically upregulated gene Mug57	WT
V2-02-A07	SPBC1685.10	rps27	40S ribosomal protein S27	WT
V2-02-A08	SPBC1711.15c		sequence orphan	WT
V2-02-A09	SPBC23G7.15c	rpp202	60S acidic ribosomal protein P2B subunit	WT
V2-02-A10	SPBC2G2.05	rpl1603	60S ribosomal protein L13/L16	WT
V2-02-A11	SPBC3D6.09	dpb4	DNA polymerase epsilon subunit Dpb4	WT
V2-02-A12	SPBCPT2R1.02		sequence orphan	WT
V2-02-B01	SPAC5D6.01	rps2202	40S ribosomal protein S15a	WT
V2-02-B02	SPAC6B12.06c		conserved fungal protein	WT
V2-02-B03	SPAC8E11.04c		phospholipase	WT
V2-02-B04	SPAPB17E12.04c	csn2	COP9/signalosome complex subunit Csn2	MS
V2-02-B05	SPAPB2B4.06		conserved fungal protein	WT
V2-02-B06	SPBC14C8.04		acetolactate synthase regulatory unit	NSS
V2-02-B07	SPBC16A3.07c	nrm1	negative regulator of MBF	MS
V2-02-B08	SPBC18E5.14c		sequence orphan	LSS
V2-02-B09	SPBC23G7.16	ctr6	copper transporter Ctr6	WT
V2-02-B10	SPBC30D10.09c		HVA22/TB2/DP1 family protein	WT
V2-02-B11	SPBC4B4.06	vps25	ESCRT II complex subunit Vps25	NSS
V2-02-B12	SPBCPT2R1.03		hypothetical protein	WT
V2-02-C01	SPAC5D6.08c	mes1	meiosis II protein Mes1	NS
V2-02-C02	SPAC6B12.15	cpc2	RACK1 homologue Cpc2	WT
V2-02-C03	SPACUNK4.19	mug153	sequence orphan	WT
V2-02-C04	SPAPB17E12.05	rpl3703	60S ribosomal protein L37	WT
V2-02-C05	SPAPB8E5.02c	rpn502	19S proteasome regulatory subunit Rpn502	WT
V2-02-C06	SPBC1539.06		acyl-coenzyme A binding protein	WT
V2-02-C07	SPBC16C6.05		translation initiation factor	WT
V2-02-C08	SPBC18H10.07		WW domain-binding protein 4	WT
V2-02-C09	SPBC24C6.05	sec28	coatomer epsilon subunit	WT
V2-02-C10	SPBC31F10.05	mug37	sequence orphan	WT
V2-02-C11	SPBC4C3.12	2008-09-01	fork head transcription factor Sep1	MS
V2-02-C12	SPBCPT2R1.08c	tlh2	RecQ type DNA helicase Tlh1	WT
V2-02-D01	SPAC630.11	vps55	vacuolar sorting protein Vps55	LSS
V2-02-D02	SPAC6F6.09		NuA4 histone acetyltransferase complex subunit	WT
V2-02-D03	SPAP11E10.01		ornithine cyclodeaminase family	WT
V2-02-D04	SPAPB17E12.08		N-glycosylation protein	WT
V2-02-D05	SPAPJ691.03		DUF543 family protein	WT
V2-02-D06	SPBC1539.08	arf6	ADP-ribosylation factor, Arf family	WT
V2-02-D07	SPBC16E9.15		heat shock factor binding protein	WT
V2-02-D08	SPBC19F8.01c	spn7	septin Spn7	WT
V2-02-D09	SPBC29A10.12		HMG-box variant	WT
V2-02-D10	SPBC32F12.08c	duo1	DASH complex subunit Duo1	WT
V2-02-D11	SPBC83.04	apc15	anaphase-promoting complex subunit Apc15	WT
V2-02-D12	SPBP22H7.08	rps1002	40S ribosomal protein S10	WT
V2-02-E01	SPAC630.15	mug177	sequence orphan	WT
V2-02-E02	SPAC6G9.09c	rpl24	60S ribosomal protein L24	WT
V2-02-E03	SPAP27G11.15	slx1	structure-specific endonuclease catalytic subunit	WT
V2-02-E04	SPAPB17E12.12c		mitochondrial transporter	WT
V2-02-E05	SPBC1105.09	ubc15	ubiquitin conjugating enzyme Ubc15	WT
V2-02-E06	SPBC1539.10		ribosome biogenesis protein Nop16	WT
V2-02-E07	SPBC1703.08c		5-formyltetrahydrofolate cyclo-ligase	WT
V2-02-E08	SPBC21B10.08c		sequence orphan	WT
V2-02-E09	SPBC29A3.21		sequence orphan	WT
V2-02-E10	SPBC32H8.05		conserved fungal protein	WT
V2-02-E11	SPBC83.19c		sequence orphan	WT
V2-02-E12	SPBP4H10.08	qcr10	ubiquinol-cytochrome-c reductase complex subunit Qcr10	WT
V2-02-F01	SPAC664.10	klp2	kinesin-like protein Klp2	WT
V2-02-F02	SPAC750.08c		NAD-dependent malic enzyme	WT
V2-02-F03	SPAP27G11.16		sequence orphan	NSS
V2-02-F04	SPAPB17E12.14c		6-phosphofructo-2-kinase	WT
V2-02-F05	SPBC11C11.07	rpl1801	60S ribosomal protein L18	WT
V2-02-F06	SPBC15D4.02		transcription factor	WT
V2-02-F07	SPBC1703.11		optic atrophy 3 family protein	WT
V2-02-F08	SPBC21C3.11	ubx4	UBX domain protein Ubx4	MS
V2-02-F09	SPBC29B5.03c	rpl26	60S ribosomal protein L26	WT
V2-02-F10	SPBC337.09	erg28	Erg28 protein	NG
V2-02-F11	SPBC839.14c		methyltransferase	WT
V2-02-F12	SPBP4H10.12		conserved protein (fungal and bacterial)	WT
V2-02-G01	SPAC683.03		sequence orphan	WT
V2-02-G02	SPAC823.02		sequence orphan	WT
V2-02-G03	SPAPB17E12.02	yip12	SMN family protein Yip12	WT
V2-02-G04	SPAPB18E9.04c		sequence orphan	WT
V2-02-G05	SPBC1348.01		S. pombe specific DUF999 protein family 5	WT
V2-02-G06	SPBC15D4.06		NatC N-acetyltransferase complex catalytic subunit	MS
V2-02-G07	SPBC1709.18	tif452	translation initiation factor eIF4E 4F complex subunit	MS
V2-02-G08	SPBC21D10.08c		sequence orphan	WT
V2-02-G09	SPBC2D10.16		sequence orphan	NSS
V2-02-G10	SPBC337.16	cho1	phosphatidyl-N-methylethanolamine N-methyltransferase	WT
V2-02-G11	SPBC887.08		sequence orphan	WT
V2-02-G12	SPBP8B7.22	erd2	HDEL receptor	MS
V2-02-H01	SPAC694.03		conserved fungal protein	WT
V2-02-H04	SPAPB1E7.07	glt1	glutamate synthase	WT
V2-02-H05	SPBC1348.14c	ght7	hexose transporter Ght7	WT
V2-02-H06	SPBC1604.18c		vacuolar sorting protein	NSS
V2-02-H07	SPBC1711.14	rec15	meiotic recombination protein Rec15	WT
V2-02-H08	SPBC23E6.05	arx1	ribosomal export complex Arx1	WT
V2-02-H09	SPBC2D10.20	ubc1	ubiquitin conjugating enzyme Ubc1	WT
V2-02-H10	SPBC3B9.05		helper of TIM (Predicted)	WT
V2-02-H11	SPBC8D2.02c		vacuolar sorting protein Vps68	WT
V2-03-A01	SPBP8B7.26		sequence orphan	LSS
V2-03-A02	SPCC1183.10	wtf10	wtf element Wtf10	WT
V2-03-A04	SPAC1002.14	itt1	ubiquitin-protein ligase E3	WT
V2-03-A05	SPAC17C9.11c		zinc finger protein	WT
V2-03-A06	SPAC23H4.02	ppk9	serine/threonine protein kinase Ppk9	WT
V2-03-A07	SPAC29B12.11c		human WW domain binding protein-2 ortholog	WT
V2-03-A08	SPAC6B12.02c	mus7	DNA repair protein Mus7	LSS
V2-03-A09	SPAPB2B4.04c		P-type ATPase, calcium transporting Pmc1	WT
V2-03-A10	SPBC16C6.02c	vps1302	chorein homolog	NG
V2-03-A11	SPBC26H8.05c		serine/threonine protein phosphatase	LS
V2-03-A12	SPBC30D10.14		dienelactone hydrolase family	WT
V2-03-B01	SPBP8B7.31		acid phosphatase	WT
V2-03-B02	SPCC1223.15c	spc19	DASH complex subunit Spc19	WT
V2-03-B03	SPCC31H12.03c		transcriptional regulator	NG
V2-03-B04	SPAC105.03c		transcription factor	WT
V2-03-B05	SPAC1805.11c	rps2602	40S ribosomal protein S26	WT
V2-03-B06	SPAC23H4.17c	srb10	cyclin-dependent protein kinase Srb10	WT
V2-03-B07	SPAC2C4.07c		ribonuclease II (RNB) family	WT
V2-03-B08	SPAC6G9.08	ubp6	ubiquitin C-terminal hydrolase Ubp6	NSS
V2-03-B09	SPBC106.12c		THO complex subunit	WT
V2-03-B10	SPBC16C6.11	rpl3201	60S ribosomal protein L32	WT
V2-03-B11	SPBC26H8.12		cytochrome c heme lyase	WT
V2-03-B12	SPBC32F12.06	pch1	cyclin Pch1	WT
V2-03-C01	SPBPB21E7.01c	eno102	enolase	WT
V2-03-C02	SPCC1259.04		sequence orphan	WT
V2-03-C03	SPCC576.01c		sulfonate dioxygenase	WT
V2-03-C04	SPAC1071.04c		signal peptidase subunit	MS
V2-03-C05	SPAC19D5.01	pyp2	tyrosine phosphatase Pyp2	WT
V2-03-C06	SPAC24H6.11c		sulfate transporter	WT
V2-03-C07	SPAC2E1P3.04		copper amine oxidase	WT
V2-03-C08	SPAC869.02c		nitric oxide dioxygenase	WT
V2-03-C09	SPBC1105.14	rsv2	transcription factor Rsv2	LSS
V2-03-C10	SPBC16D10.05	mok13	alpha-1,3-glucan synthase Mok13	WT
V2-03-C11	SPBC28F2.11		INO80 complex subunit	WT
V2-03-C12	SPBC32F12.07c		ubiquitin-protein ligase E3	WT
V2-03-D01	SPBPB2B2.02	mug180	esterase/lipase	WT
V2-03-D02	SPCC1682.01	qcr9	ubiquinol-cytochrome-c reductase complex subunit 10	WT
V2-03-D03	SPCC584.12	mug42	sequence orphan	WT
V2-03-D04	SPAC12B10.14c	ppk2	serine/threonine protein kinase Ppk2	LS
V2-03-D05	SPAC19D5.03	cid1	poly(A) polymerase Cid1	NG
V2-03-D06	SPAC24H6.13		DUF221 family protein	WT
V2-03-D07	SPAC30D11.13	hus5	SUMO conjugating enzyme	WT
V2-03-D08	SPAC8C9.03	cgs1	cAMP-dependent protein kinase regulatory subunit Cgs1	WT
V2-03-D09	SPBC1198.11c	reb1	RNA polymerase I transcription termination factor Reb1	LS+WTSS
V2-03-D10	SPBC16H5.03c	fub2	SUMO E1-like activator enzyme Fub2	WT
V2-03-D11	SPBC29A10.02	spo5	meiotic RNA-binding protein 1	WT
V2-03-D12	SPBC32H8.03	bem46	esterase/lipase	WT
V2-03-E01	SPBPB7E8.02		conserved protein (fungal bacterial protazoan)	WT
V2-03-E02	SPCC16C4.04		sequence orphan	WT
V2-03-E03	SPCC74.05	rpl2702	60S ribosomal protein L27	WT
V2-03-E04	SPAC12G12.03	cip2	RNA-binding protein Cip2	WT
V2-03-E05	SPAC20H4.07	rhp57	RecA family ATPase Rhp57	NG
V2-03-E06	SPAC25A8.01c		fun thirty related protein Fft3	LS
V2-03-E07	SPAC328.05		RNA-binding protein involved in export of mRNAs	NSS
V2-03-E08	SPAC9E9.08	rad26	ATRIP	WT
V2-03-E09	SPBC1198.12	mfr1	fizzy-related protein Mfr1	MS
V2-03-E10	SPBC1778.04	spo6	Spo4-Spo6 kinase complex regulatory subunit Spo6	LS
V2-03-E11	SPBC29A10.10c		tRNA-splicing endonuclease positive effector	WT
V2-03-E12	SPBC354.03	swd3	WD repeat protein Swd3	NG
V2-03-F01	SPBPB8B6.04c	grt1	transcription factor Grt1	WT
V2-03-F02	SPCC16C4.11	pef1	Pho85/PhoA-like cyclin-dependent kinase Pef1	L-MS
V2-03-F03	SPCC794.15		sequence orphan	WT
V2-03-F04	SPAC139.03		transcription factor	LSS
V2-03-F05	SPAC227.15		protein phosphatase regulatory subunit Reg1	WT
V2-03-F06	SPAC27D7.06		electron transfer flavoprotein alpha subunit	WT
V2-03-F07	SPAC4A8.06c		esterase/lipase	WT
V2-03-F08	SPACUNK4.16c		alpha,alpha-trehalose-phosphate synthase	WT
V2-03-F09	SPBC1347.02	fkbp39	FKBP-type peptidyl-prolyl cis-trans isomerase	WT
V2-03-F10	SPBC17G9.02c		RNA polymerase II accessory factor, Cdc73 family	LSS
V2-03-F11	SPBC29A3.03c		ubiquitin-protein ligase E3	WT
V2-03-F12	SPBC3D6.10	apn2	AP-endonuclease Apn2	WT
V2-03-G01	SPBPB8B6.05c		L-asparaginase	WT
V2-03-G02	SPCC24B10.18		human Leydig cell tumor 10 kDa protein homolog	MS
V2-03-G03	SPAC23C4.08	rho3	Rho family GTPase Rho3	LS
V2-03-G04	SPAC13F5.05		thioredoxin family protein	WT
V2-03-G05	SPAC22G7.06c	ura1	carbamoyl-phosphate synthase (glutamine hydrolyzing), aspartate carbamoyltransferase Ura1	WT
V2-03-G06	SPAC27E2.02		IMPACT homolog	WT
V2-03-G07	SPAC607.06c		metallopeptidase	WT
V2-03-G08	SPAPB24D3.01		transcription factor	LSS
V2-03-G09	SPBC13E7.04	atp16	F1-ATPase delta subunit	WT
V2-03-G10	SPBC216.05	rad3	ATR checkpoint kinase	WT
V2-03-G11	SPBC29A3.07c		U2 snRNP-associated protein Sf3b14 homolog	WT
V2-03-G12	SPBC4B4.07c	usp102	U1 snRNP-associated protein Usp102	WT
V2-03-H01	SPBPJ4664.02		glycoprotein	WT
V2-03-H04	SPAC14C4.11		polyphosphate synthetase	WT
V2-03-H05	SPAC23G3.03	sib2	ornithine N5 monooxygenase	WT
V2-03-H06	SPAC29B12.03	spd1	ribonucleotide reductase (RNR) inhibitor	WT
V2-03-H07	SPAC688.13	scn1	TatD DNase family Scn1	WT
V2-03-H08	SPAPB24D3.09c	pdr1	ABC transporter Pdr1	WT
V2-03-H09	SPBC16A3.08c		nuclear telomere cap complex subunit	WT
V2-03-H10	SPBC21B10.10	rps402	40S ribosomal protein S4	WT
V2-03-H11	SPBC2D10.06	rep1	MBF transcription factor complex subunit Rep1	NSS
V2-04-A01	SPBC530.01	gyp1	GTPase activating protein Gyp1	WT
V2-04-A02	SPBP23A10.10	ppk32	serine/threonine protein kinase Ppk32	WT
V2-04-A03	SPCC1450.07c		D-amino acid oxidase	WT
V2-04-A05	SPCC777.04		amino acid transporter	WT
V2-04-A06	SPBC36.10		mitochondrial intermembrane space protein sorting protein	WT
V2-04-A07	SPAC13G6.15c		calcipressin	WT
V2-04-A08	SPAC1071.02		TFIIH regulator	WT
V2-04-A09	SPAC11D3.17		zinc finger protein	NSS
V2-04-A10	SPAC12B10.07	acp1	F-actin capping protein alpha subunit	WT
V2-04-A11	SPAC13D6.03c		tRNA (uridine) methyltransferase Trm9	WT
V2-04-A12	SPAC15A10.06		CPA1 sodium ion/proton antiporter	WT
V2-04-B01	SPBC543.07	pek1	MAP kinase kinase Pek1	L-MS
V2-04-B02	SPBP4H10.03	oxa102	mitochondrial inner membrane translocase Oxa102	WT
V2-04-B03	SPCC162.10	ppk33	serine/threonine protein kinase Ppk33	WT
V2-04-B04	SPCC297.05		diacylglycerol binding protein	MS
V2-04-B05	SPCC777.17c		mitochondrial ribosomal protein subunit L9	WT
V2-04-B06	SPBC146.12	coq6	monooxygenase Coq6	WT
V2-04-B07	SPAC20G8.09c		N-acetyltransferase Nat10	WT
V2-04-B08	SPAC1071.08	rpp203	60S acidic ribosomal protein P2C subunit	WT
V2-04-B09	SPAC11D3.18c		nicotinic acid plasma membrane transporter	WT
V2-04-B10	SPAC12B10.09		S-adenosylmethionine transporter	WT
V2-04-B11	SPAC13G6.07c	rps601	40S ribosomal protein S6	WT
V2-04-B12	SPAC15A10.11	ubr11	N-end-recognizing protein	LS
V2-04-C01	SPBC56F2.08c		RNA-binding protein	WT
V2-04-C02	SPCC1223.11	ptc2	protein phosphatase 2C Ptc2	WT
V2-04-C03	SPCC1682.08c		RNA-binding protein Mcp2	NG
V2-04-C04	SPCC320.04c		GTPase Gem1	WT
V2-04-C05	SPCC825.01		ribosome biogenesis ATPase, Arb family	WT
V2-04-C06	SPAC328.02		Ariadne homolog	WT
V2-04-C07	SPAC4F10.07c	atg13	autophagy associated protein Atg13	LS
V2-04-C08	SPAC10F6.04		RCC domain protein Ats1	WT
V2-04-C09	SPAC11E3.01c	swr1	SNF2 family helicase Swr1	WT
V2-04-C10	SPAC12G12.01c		ubiquitin-protein ligase E3	WT
V2-04-C11	SPAC13G6.09		zf-MYND type	WT
V2-04-C12	SPAC15A10.16	bud6	actin interacting protein 3 homolog Bud6	WT
V2-04-D01	SPBC582.08		alanine aminotransferase	WT
V2-04-D02	SPCC126.07c		ubiquitin-protein ligase E3	WT
V2-04-D03	SPCC18.03		shuttle craft like transcriptional regulator	WT
V2-04-D04	SPCC330.11	btb1	BTB/POZ domain protein Btb1	WT
V2-04-D05	SPCC895.07	alp14	Mad2-dependent spindle checkpoint component	WT
V2-04-D06	SPBC8D2.17		alpha-1,2-galactosyltransferase	WT
V2-04-D07	SPAC1093.06c	dhc1	dynein heavy chain	LSS
V2-04-D08	SPAC10F6.06	vip1	RNA-binding protein Vip1	WT
V2-04-D09	SPAC11E3.05		ubiquitin-protein ligase E3	WT
V2-04-D10	SPAC12G12.12		NST UDP-galactose transporter	LSS
V2-04-D11	SPAC144.02		transcription factor	WT
V2-04-D12	SPAC1610.03c	crp79	poly(A) binding protein Crp79	MS
V2-04-E01	SPBC725.05c		nucleotide pyrophosphatase	WT
V2-04-E02	SPCC126.08c		lectin	WT
V2-04-E03	SPCC1840.02c	bgs4	1,3-beta-glucan synthase subunit Bgs4	WT
V2-04-E04	SPCC550.15c		ribosome biogenesis protein	WT
V2-04-E05	SPCC965.10		transcription factor	WT
V2-04-E06	SPAC24B11.10c	chr3	chitin synthase regulatory factor Chr3	WT
V2-04-E07	SPAC1006.01	psp3	serine protease Psp3	NSS
V2-04-E08	SPAC10F6.16	mug134	endosulphine family protein	WT
V2-04-E09	SPAC11E3.09	pyp3	protein-tyrosine phosphatase Pyp3	WT
V2-04-E10	SPAC139.04c	fap2	L-saccharopine oxidase	WT
V2-04-E11	SPAC144.05		ATP-dependent DNA helicase	WT
V2-04-E12	SPAC1635.01		voltage-dependent anion-selective channel	WT
V2-04-F01	SPBC725.06c	ppk31	serine/threonine protein kinase Ppk31	WT
V2-04-F02	SPCC126.11c		RNA-binding protein	WT
V2-04-F03	SPCC188.02	par1	protein phosphatase regulatory subunit Par1	NS
V2-04-F04	SPCC622.17	apn1	AP endonuclease Apn1	WT
V2-04-F05	SPCC970.07c	raf2	Rik1-associated factor Raf2	MS
V2-04-F06	SPBC1685.11	rlp1	RecA family ATPase Rlp1	WT
V2-04-F07	SPAC1006.06	rgf2	RhoGEF Rgf2	WT
V2-04-F08	SPAC1142.03c	swi2	Swi5 complex subunit Swi2	LS
V2-04-F09	SPAC11G7.02	pub1	ubiquitin-protein ligase E3	WT
V2-04-F10	SPAC13A11.05		peptidase family M17	WT
V2-04-F11	SPAC1486.04c	alm1	medial ring protein Alm1	WT
V2-04-F12	SPAC167.01	ppk4	serine/threonine protein kinase Ppk4	WT
V2-04-G01	SPBC725.10		tspO homolog	WT
V2-04-G02	SPCC1322.14c	vtc4	vacuolar transporter chaperone (VTC) complex subunit	WT
V2-04-G03	SPCC24B10.09	rps1702	40S ribosomal protein S17	WT
V2-04-G04	SPCC663.03	pmd1	leptomycin efflux transporter Pmd1	WT
V2-04-G05	SPAC57A7.13		RNA-binding protein	WT
V2-04-G06	SPAC17C9.07	alg8	glucosyltransferase Alg8	WT
V2-04-G07	SPAC1039.05c	klf1	conserved fungal protein	WT
V2-04-G08	SPAC1142.08	fhl1	fork head transcription factor Fhl1	WT
V2-04-G09	SPAC11H11.04	mam2	pheromone p-factor receptor	NS
V2-04-G10	SPAC13C5.03	tht1	nuclear membrane protein involved in karyogamy	WT
V2-04-G11	SPAC14C4.05c	mug61	Sad1 interacting factor	WT
V2-04-G12	SPAC167.07c		ubiquitin-protein ligase E3	WT
V2-04-H01	SPBC800.08	gcd10	translation initiation factor eIF-3 gamma subunit Gcd10	WT
V2-04-H04	SPCC736.06		aspartate-tRNA ligase	LSS
V2-04-H05	SPBC18H10.04c	sce3	translation initiation factor eIF4B	MS
V2-04-H06	SPAC23C4.03		haspin related kinase	WT
V2-04-H07	SPAC105.02c		ankyrin repeat protein, unknown biological role	WT
V2-04-H08	SPAC11D3.07c		transcription factor	WT
V2-04-H09	SPAC1250.05	rpl3002	60S ribosomal protein L30	WT
V2-04-H10	SPAC13C5.07	rad32	Rad32 nuclease	MS
V2-04-H11	SPAC1556.03	azr1	serine/threonine protein phosphatase Azr1	WT
V2-05-A01	SPAC1687.05	pli1	SUMO E3 ligase Pli1	WT
V2-05-A02	SPAC1782.06c		prohibitin Phb1	NSS
V2-05-A03	SPAC17G6.02c	tco1	RTA1-like protein	WT
V2-05-A04	SPAC1805.02c		electron transfer flavoprotein beta subunit	NG
V2-05-A06	SPAC19B12.08		peptidase family C54	L-MS
V2-05-A07	SPAC1F7.11c		transcription factor	WT
V2-05-A08	SPAC227.03c		mitochondrial NAD+ transporter	WT
V2-05-A09	SPAC22F8.04		triose phosphate transporter	WT
V2-05-A10	SPAC23A1.07		ubiquitin-protein ligase E3	WT
V2-05-A11	SPAC23G3.08c	ubp7	ubiquitin C-terminal hydrolase Ubp7	WT
V2-05-A12	SPAC26A3.10		Arf GAP protein	WT
V2-05-B01	SPAC1687.06c	rpl44	60S ribosomal protein L28/L44	WT
V2-05-B02	SPAC17A2.05	osm1	fumerate reductase	WT
V2-05-B03	SPAC17G6.05c		Rhophilin-2 homolog	WT
V2-05-B04	SPAC1805.09c	fmt1	methionyl-tRNA formyltransferase Fmt1	WT
V2-05-B05	SPAC1952.07	rad1	checkpoint clamp complex protein Rad1	NG
V2-05-B06	SPAC19B12.10	sst2	human amsh protein homolog	WT
V2-05-B07	SPAC1F8.01	ght3	hexose transporter Ght3	WT
V2-05-B08	SPAC227.05		prefoldin subunit 4	WT
V2-05-B09	SPAC22F8.11	plc1	phosphoinositide phospholipase C Plc1	WT
V2-05-B10	SPAC23C4.02	crn1	actin binding protein, coronin Crn1	WT
V2-05-B11	SPAC23H3.03c		nitrogen permease regulator family	WT
V2-05-B12	SPAC26A3.16	dph1	UBA domain protein Dph1	L-MS
V2-05-C01	SPAC1687.15	gsk3	serine/threonine protein kinase Gsk3	WT
V2-05-C02	SPAC17A2.06c	vps8	WD repeat protein Vps8	MS
V2-05-C03	SPAC17G6.13		sequence orphan	WT
V2-05-C04	SPAC1805.12c	uep1	ribosomal-ubiquitin fusion protein Ubi2	WT
V2-05-C05	SPAC1952.16	rga9	RhoGAp, GTPase activator towards Rho/Rac/Cdc42-like small GTPases	WT
V2-05-C06	SPAC19B12.11c		zinc finger protein	WT
V2-05-C07	SPAC20G8.08c	fft1	fun thirty related protein Fft1	WT
V2-05-C08	SPAC227.10		prefoldin subunit 2	WT
V2-05-C09	SPAC22G7.02	kap111	karyopherin Kap111	WT
V2-05-C10	SPAC23D3.01		PWWP domain protein	WT
V2-05-C11	SPAC24B11.08c		COPII-coated vesicle component Erv41/46	WT
V2-05-C12	SPAC26F1.02		pinin homologue	WT
V2-05-D01	SPAC16A10.02		transcription coactivator Sub1	WT
V2-05-D02	SPAC17A2.12		ATP-dependent DNA helicase	WT
V2-05-D03	SPAC17G8.07		YEATS family protein	WT
V2-05-D04	SPAC1834.03c	hhf1	histone H4 h4.1	WT
V2-05-D05	SPAC19A8.03		phosphatidylinositol-3-phosphatase	L-MS
V2-05-D06	SPAC1B2.04	cox6	cytochrome c oxidase subunit VI	WT
V2-05-D07	SPAC20H4.02		conserved fungal protein	WT
V2-05-D08	SPAC22A12.14c		BSD domain protein, unknown biological role	WT
V2-05-D09	SPAC22G7.08	ppk8	serine/threonine protein kinase Ppk8	WT
V2-05-D10	SPAC23D3.03c		GTPase activating protein	WT
V2-05-D11	SPAC24B11.12c		P-type ATPase	WT
V2-05-D12	SPAC26F1.08c		conserved protein	WT
V2-05-E01	SPAC16C9.06c	upf1	ATP-dependent RNA helicase Upf1	WT
V2-05-E02	SPAC17A5.11	rec12	endonuclease Rec12	WT
V2-05-E03	SPAC17H9.08		mitochondrial coenzyme A transporter	LS
V2-05-E04	SPAC1834.05	alg9	mannosyltransferase complex subunit Alg9	WT
V2-05-E05	SPAC19A8.04	erg5	C-22 sterol desaturase Erg5	L-MS
V2-05-E06	SPAC1B3.05		CCR4-Not complex subunit Not3/5	WT
V2-05-E07	SPAC20H4.05c		adducin	WT
V2-05-E08	SPAC22E12.14c	sck2	serine/threonine protein kinase Sck2	WT
V2-05-E09	SPAC22H10.04		protein phosphatase type 2A	LS
V2-05-E10	SPAC23D3.09	arp42	SWI/SNF and RSC complex subunit Arp42	L-MS
V2-05-E11	SPAC24C9.08		vacuolar carboxypeptidase	WT
V2-05-E12	SPAC26F1.10c	pyp1	tyrosine phosphatase Pyp1	WT
V2-05-F01	SPAC1705.02		human 4F5S homolog	WT
V2-05-F02	SPAC17C9.09c	tim13	TIM22 inner membrane protein import complex subunit Tim13	WT
V2-05-F03	SPAC17H9.11		cofilin/tropomyosin family protein	WT
V2-05-F04	SPAC1851.03	ckb1	CK2 family regulatory subunit	WT
V2-05-F05	SPAC19A8.10	rfp1	ubiquitin-protein ligase E3	WT
V2-05-F06	SPAC1D4.13	byr1	MAP kinase kinase Byr1	WT
V2-05-F07	SPAC20H4.10	ufd2	ubiquitin-protein ligase E4	LSS
V2-05-F08	SPAC22F3.03c	rdh54	ATP-dependent DNA helicase Rdh54	WT
V2-05-F09	SPAC22H10.07	scd2	scaffold protein Scd2	NS
V2-05-F10	SPAC23E2.01	fep1	iron-sensing transcription factor Fep1	WT
V2-05-F11	SPAC24C9.14	otu1	ubiquitin-specific protease	WT
V2-05-F12	SPAC27D7.02c		conserved eukaryotic protein	WT
V2-05-G01	SPAC1782.01		proteasome component	WT
V2-05-G02	SPAC17D4.03c	cis4	membrane transporter	WT
V2-05-G03	SPAC17H9.14c		protein disulfide isomerase	WT
V2-05-G04	SPAC18B11.07c	rhp6	Rad6 homolog Rhp6	WT
V2-05-G05	SPAC19B12.04	rps3001	40S ribosomal protein S30	WT
V2-05-G06	SPAC1F3.05		adaptin	WT
V2-05-G07	SPAC222.14c		GTP binding protein Sey1	WT
V2-05-G08	SPAC22F3.08c	rok1	ATP-dependent RNA helicase Rok1	WT
V2-05-G09	SPAC22H10.13	zym1	metallothionein	WT
V2-05-G10	SPAC23G3.02c	sib1	ferrichrome synthetase Sib1	WT
V2-05-G11	SPAC25G10.03	zip1	transcription factor Zip1	WT
V2-05-G12	SPAC27D7.14c	tpr1	RNA polymerase II associated Paf1 complex subunit Tpr1	WT
V2-05-H01	SPAC1782.05		phosphotyrosyl phosphatase activator homolog	MS
V2-05-H04	SPAC18G6.15	mal3	EB1 family Mal3	LSS
V2-05-H05	SPAC19B12.07c		human ZNF277P homolog	WT
V2-05-H06	SPAC1F3.06c	spo15	sporulation protein Spo15	NG
V2-05-H07	SPAC222.15	meu13	Tat binding protein 1(TBP-1)-interacting protein (TBPIP) homolog	MS
V2-05-H08	SPAC22F3.12c	rgs1	regulator of G-protein signaling Rgs1	NS
V2-05-H09	SPAC23A1.04c	mnl1	alpha mannosidase-like protein	WT
V2-05-H10	SPAC23G3.05c		regulator of G-protein signaling (RGS) domain	WT
V2-05-H11	SPAC25H1.02	jmj1	Jmj1 protein	WT
V2-06-A01	SPAC27E2.03c		GTP binding protein	WT
V2-06-A02	SPAC30D11.01c		alpha-glucosidase	WT
V2-06-A03	SPAC343.04c	gnr1	heterotrimeric G protein beta subunit Gnr1	WT
V2-06-A04	SPAC3C7.12	tip1	CLIP170 family protein Tip1	WT
V2-06-A05	SPAC3H1.05		CAAX prenyl protease	L-MS
V2-06-A07	SPAC56F8.06c	alg10	dolichyl-phosphate-glucose-glycolipid alpha-glucosyltransferase Alg10	WT
V2-06-A08	SPAC631.01c	acp2	F-actin capping protein beta subunit	WT
V2-06-A09	SPAC6B12.04c		aminotransferase class I and II	WT
V2-06-A10	SPAC821.07c	moc3	transcription factor Moc3	WT
V2-06-A11	SPAC890.03	ppk16	serine/threonine protein kinase Ppk16	WT
V2-06-A12	SPAC926.07c	dlc2	dynein light chain Dlc2	WT
V2-06-B01	SPAC27F1.06c		FKBP-type peptidyl-prolyl cis-trans isomerase	WT
V2-06-B02	SPAC31G5.19		ATPase with bromodomain protein	WT
V2-06-B03	SPAC3A11.09	sod22	plasma membrane alkali metal cation/H+ antiporter Sod22	WT
V2-06-B04	SPAC3F10.02c	trk1	potassium ion transporter Trk1	NG
V2-06-B05	SPAC3H1.06c		membrane transporter	WT
V2-06-B06	SPAC4F8.11		WD repeat protein, human WDR24 family	WT
V2-06-B07	SPAC56F8.09	rrp8	rRNA methyltransferase Rrp8	WT
V2-06-B08	SPAC637.07	moe1	translation initiation factor eIF3d Moe1	WT
V2-06-B09	SPAC6B12.07c		ubiquitin-protein ligase E3	WT
V2-06-B10	SPAC823.03	ppk15	serine/threonine protein kinase Ppk15	WT
V2-06-B11	SPAC8C9.11		conserved protein (broad species distribution)	WT
V2-06-B12	SPAC977.15		dienelactone hydrolase family	WT
V2-06-C01	SPAC29A4.02c		translation elongation factor EF-1 gamma subunit	WT
V2-06-C02	SPAC328.01c		karyopherin	WT
V2-06-C03	SPAC3A12.03c	mug145	ubiquitin-protein ligase E3	WT
V2-06-C04	SPAC3F10.06c		initiator methionine tRNA 2'-O-ribosyl phosphate transferase	WT
V2-06-C05	SPAC3H1.10		phytochelatin synthetase	NS
V2-06-C06	SPAC4G8.04		GTPase activating protein	WT
V2-06-C07	SPAC57A10.03	cyp1	cyclophilin family peptidyl-prolyl cis-trans isomerase Cyp1	WT
V2-06-C08	SPAC644.14c	rhp51	recombinase Rhp51	WT
V2-06-C09	SPAC6F12.12	par2	protein phosphatase regulatory subunit Par2	WT
V2-06-C10	SPAC823.13c		mitochondrial inner membrane protein	WT
V2-06-C11	SPAC8C9.12c		iron ion transporter	WT
V2-06-C12	SPAC9G1.05		actin cortical patch component Aip1	WT
V2-06-D01	SPAC29A4.13		urease accessory protein UreF	WT
V2-06-D02	SPAC328.04		AAA family ATPase, unknown biological role	WT
V2-06-D03	SPAC3A12.06c		sodium/calcium exchanger	WT
V2-06-D04	SPAC3F10.11c	abc2	glutathione S-conjugate-exporting ATPase Abc2	WT
V2-06-D05	SPAC3H1.13	ppk13	serine/threonine protein kinase Ppk13	WT
V2-06-D06	SPAC4G9.02		ribonuclease H2 complex subunit	WT
V2-06-D07	SPAC57A7.05		conserved protein (fungal and plant)	WT
V2-06-D08	SPAC664.01c	swi6	chromodomain protein Swi6	LS
V2-06-D09	SPAC6G9.04	mug79	meiotically upregulated gene Mug79	NS
V2-06-D10	SPAC823.14		phosphoric monoester hydrolase	WT
V2-06-D11	SPAC8E11.02c	rad24	14-3-3 protein Rad24	WT
V2-06-D12	SPACUNK12.02c	cmk1	calcium/calmodulin-dependent protein kinase Cmk1	WT
V2-06-E01	SPAC2F7.09c		sequence orphan	WT
V2-06-E02	SPAC328.06	ubp2	ubiquitin C-terminal hydrolase Ubp2	WT
V2-06-E03	SPAC3A12.09c		urease accessory protein UreD	WT
V2-06-E04	SPAC3F10.16c		GTP binding protein, HSR1-related	WT
V2-06-E05	SPAC3H5.07	rpl702	60S ribosomal protein L7	WT
V2-06-E06	SPAC4G9.14		Mvp17/PMP22 family	WT
V2-06-E07	SPAC57A7.12		heat shock protein Pdr13	WT
V2-06-E08	SPAC664.02c		actin-like protein Arp8	WT
V2-06-E09	SPAC6G9.05	pcd1	peroxisomal coenzyme A diphosphatase	WT
V2-06-E10	SPAC824.02		GPI inositol deacylase	MS
V2-06-E11	SPAC8E11.03c	dmc1	RecA family ATPase Dmc1	WT
V2-06-E12	SPACUNK4.11c		sequence orphan	WT
V2-06-F01	SPAC2F7.10		palmitoyltransferase	LSS
V2-06-F02	SPAC328.09		2-oxoadipate and 2-oxoglutarate transporter	WT
V2-06-F03	SPAC3A12.12	atp11	F1-ATPase chaperone Atp11	MS
V2-06-F04	SPAC3G6.11		ATP dependent DNA helicase Chl1	WT
V2-06-F05	SPAC3H5.12c	rpl501	60S ribosomal protein L5	WT
V2-06-F06	SPAC4G9.20c		mitochondrial carrier with solute carrier repeats	WT
V2-06-F07	SPAC589.09		sec14 cytosolic factor family	WT
V2-06-F08	SPAC664.15		CCR4-Not complex subunit Caf4/Mdv1	WT
V2-06-F09	SPAC7D4.02c		src (SH3) homology domain protein, unknown family	WT
V2-06-F10	SPAC824.04		WD repeat protein	LSS
V2-06-F11	SPAC8F11.03	msh3	MutS protein homolog 3	LS
V2-06-F12	SPACUNK4.13c		GTPase Ylf2	WT
V2-06-G01	SPAC2G11.05c		BRO1 domain protein	WT
V2-06-G02	SPAC328.10c	rps502	40S ribosomal protein S5	WT
V2-06-G03	SPAC3C7.04		transcription factor	WT
V2-06-G04	SPAC3G9.04	ssu72	phosphoric ester hydrolase	WT
V2-06-G05	SPAC3H8.03		mitochondrial ribosomal protein subunit Img2	WT
V2-06-G06	SPAC513.02		phosphoglycerate mutase family	WT
V2-06-G07	SPAC630.05	gyp7	GTPase activating protein Gyp7	WT
V2-06-G08	SPAC688.14		lysine methyltransferase	WT
V2-06-G09	SPAC806.08c	mod21	gamma tubulin complex subunit Mod21	WT
V2-06-G10	SPAC824.08	gda1	guanosine-diphosphatase Gda1	WT
V2-06-G11	SPAC9.05	mfh1	ATP-dependent DNA helicase Mfh1	WT
V2-06-G12	SPAP14E8.04	oma1	metallopeptidase Oma1	WT
V2-06-H01	SPAC2H10.01		transcription factor	WT
V2-06-H04	SPAC3G9.08	png1	ING family homolog Png1	WT
V2-06-H05	SPAC4A8.05c	myp2	myosin II heavy chain	WT
V2-06-H06	SPAC56E4.06c	ggt2	gamma-glutamyltranspeptidase Ggt2	WT
V2-06-H07	SPAC630.09c	mug58	glycerate kinase	WT
V2-06-H08	SPAC694.02		DEAD/DEAH box helicase	WT
V2-06-H09	SPAC821.06	spn2	septin Spn2	WT
V2-06-H10	SPAC869.05c		sulfate transporter	WT
V2-06-H11	SPAC9.10	thi9	amino acid permease, unknown 2	WT
V2-07-A01	SPAP32A8.03c		ubiquitin-protein ligase E3	L+MS
V2-07-A02	SPBC115.02c		AFG1 family mitochondrial ATPase	WT
V2-07-A03	SPBC12C2.05c		diacylglycerol binding protein Bzz1	WT
V2-07-A04	SPBC14F5.13c		alkaline phosphatase	NSS
V2-07-A05	SPBC16G5.05c		MSP domain	WT
V2-07-A06	SPBC17A3.10	pas4	ubiquitin-protein ligase E3	WT
V2-07-A08	SPBC19G7.04		HMG box protein	WT
V2-07-A09	SPBC21B10.03c		ataxin-2 homolog	WT
V2-07-A10	SPBC25B2.03		zf-C3HC4 type zinc finger	WT
V2-07-A11	SPBC29A10.09c		CAF1 family ribonuclease	WT
V2-07-A12	SPBC2F12.11c	rep2	transcriptional activator Rep2	NSS
V2-07-B01	SPAPB1A10.03	nxt1	mRNA export receptor Nxt1	WT
V2-07-B02	SPBC119.04	mei3	meiosis inducing protein Mei3	NS
V2-07-B03	SPBC12D12.06	srb11	cyclin Srb11	WT
V2-07-B04	SPBC15C4.05		ATP-dependent RNA/DNA helicase	WT
V2-07-B05	SPBC16G5.16		transcription factor	WT
V2-07-B06	SPBC17D1.06	dbp3	ATP-dependent RNA helicase Dbp3	WT
V2-07-B07	SPBC18H10.13	rps1402	40S ribosomal protein S14	WT
V2-07-B08	SPBC19G7.10c		topoisomerase associated protein	LSS
V2-07-B09	SPBC21B10.04c	nrf1	GTPase regulator Nrf1	WT
V2-07-B10	SPBC25B2.04c		mitochondrial ribosome assembly protein	WT
V2-07-B11	SPBC29A10.14	rec8	meiotic cohesin complex subunit Rec8	WT
V2-07-B12	SPBC2F12.12c		conserved eukaryotic protein	WT
V2-07-C01	SPAPB1A11.04c		transcription factor	WT
V2-07-C02	SPBC119.06	sco1	copper chaperone Sco1	WT
V2-07-C03	SPBC1347.03	meu14	sporulation protein Meu14	WT
V2-07-C04	SPBC15D4.15	pho2	4-nitrophenylphosphatase	WT
V2-07-C05	SPBC16H5.08c		ribosome biogenesis ATPase, Arb family	WT
V2-07-C06	SPBC17D1.07c		GTPase regulator	WT
V2-07-C07	SPBC19C2.10		BAR adaptor protein	WT
V2-07-C08	SPBC20F10.06	mad2	spindle checkpoint protein Mad2	WT
V2-07-C09	SPBC21B10.05c	pop3	WD repeat protein Pop3	WT
V2-07-C10	SPBC25H2.05	egd2	nascent polypeptide-associated complex alpha subunit Egd1	WT
V2-07-C11	SPBC29A3.05		chromatin remodeling complex subunit	WT
V2-07-C12	SPBC30B4.02c		R3H and G-patch domain, unknown biological role	WT
V2-07-D01	SPAPB8E5.05	mfm1	M-factor precursor Mfm1	WT
V2-07-D02	SPBC119.12		Golgi matrix protein	WT
V2-07-D03	SPBC1347.12		actin-like protein Arp1	WT
V2-07-D04	SPBC1604.08c	imp1	importin alpha	WT
V2-07-D05	SPBC16H5.11c	skb1	arginine N-methyltransferase Skb1	WT
V2-07-D06	SPBC17F3.01c	rga5	GTPase activating protein Rga5	WT
V2-07-D07	SPBC19C7.02	ubr1	N-end-recognizing protein Ubr1	WT
V2-07-D08	SPBC215.01		GTPase activating protein	MS
V2-07-D09	SPBC21C3.08c		ornithine aminotransferase	WT
V2-07-D10	SPBC25H2.08c	mrs2	magnesium ion transporter Mrs2	NG
V2-07-D11	SPBC29A3.09c		AAA family ATPase Gcn20	WT
V2-07-D12	SPBC30B4.03c		conserved protein (fungal and plant)	WT
V2-07-E01	SPAPYUK71.03c		C2 domain protein	WT
V2-07-E02	SPBC1215.01	shy1	SURF-family protein Shy1	WT
V2-07-E03	SPBC13E7.09	vrp1	verprolin	WT
V2-07-E04	SPBC1683.13c		transcription factor	WT
V2-07-E05	SPBC1703.06	pof10	F-box protein Pof10	WT
V2-07-E06	SPBC17G9.05	rct1	cyclophilin family peptidyl-prolyl cis-trans isomerase Cyp6	WT
V2-07-E07	SPBC19C7.09c	uve1	endonuclease Uve1	WT
V2-07-E08	SPBC215.06c		human LYHRT homolog	WT
V2-07-E09	SPBC21C3.09c		fumarylacetoacetate (FAA) hydrolase	NS+WTS
V2-07-E10	SPBC27.04		sequence orphan	WT
V2-07-E11	SPBC29A3.18	cyt1	cytochrome c1	WT
V2-07-E12	SPBC30D10.18c	rpl102	60S ribosomal protein L10a	WT
V2-07-F01	SPBC106.02c	srx1	sulphiredoxin	WT
V2-07-F02	SPBC1271.05c		zinc finger protein zf-AN1 type	WT
V2-07-F03	SPBC13E7.11		mitochondrial rhomboid protease	WT
V2-07-F04	SPBC1685.01	pmp1	dual-specificity MAP kinase phosphatase Pmp1	WT
V2-07-F05	SPBC1718.02	hop1	linear element associated protein Hop1	WT
V2-07-F06	SPBC17G9.12c		conserved fungal protein	WT
V2-07-F07	SPBC19F8.02		nuclear distribution protein NUDC	WT
V2-07-F08	SPBC215.07c		PWWP domain protein	WT
V2-07-F09	SPBC21C3.13	rps1901	40S ribosomal protein S19	MS
V2-07-F10	SPBC27B12.05		WD repeat protein	WT
V2-07-F11	SPBC2A9.03		conserved protein (fungal and plant)	WT
V2-07-F12	SPBC31F10.07		cortical component Lsb5	WT
V2-07-G01	SPBC106.10	pka1	cAMP-dependent protein kinase catalytic subunit Pka1	WT
V2-07-G02	SPBC12C2.02c	ste20	sterility protein Ste20	WT
V2-07-G03	SPBC146.09c	lsd1	histone demethylase SWIRM1	WT
V2-07-G04	SPBC16A3.17c		membrane transporter	NSS
V2-07-G05	SPBC1773.03c		aminotransferase class-III	WT
V2-07-G06	SPBC1861.03	mak10	NatC N-acetyltransferase complex subunit Mak10	WT
V2-07-G07	SPBC19F8.04c		nuclease	WT
V2-07-G08	SPBC216.02	mcp5	cortical anchoring factor for dynein Mcp5/Num1	WT
V2-07-G09	SPBC23E6.08	sat1	Golgi membrane exchange factor subunit Sat1	NS+WTS
V2-07-G10	SPBC28E12.06c	lvs1	beige protein homolog	NSS
V2-07-G11	SPBC2A9.04c		Sir Antagonist ortholog	WT
V2-07-G12	SPBC31F10.09c	nut2	mediator complex subunit Med10	LS
V2-07-H01	SPBC1105.11c	hht3	histone H3 h3.3	WT
V2-07-H04	SPBC16E9.14c	zrg17	membrane transporter	WT
V2-07-H05	SPBC1778.03c		NADH pyrophosphatase	WT
V2-07-H06	SPBC1861.05		carbohydrate kinase	WT
V2-07-H07	SPBC19F8.08	rps401	40S ribosomal protein S4	WT
V2-07-H08	SPBC216.04c		methionine sulfoxide	WT
V2-07-H09	SPBC23G7.11		DNA-3-methyladenine glycosidase Mag2	LSS
V2-07-H10	SPBC28F2.08c		HRD ubiquitin ligase complex subunit	WT
V2-07-H11	SPBC2D10.15c		peptidyl-tRNA hydrolase Pth1	WT
V2-08-A01	SPBC31F10.12		RNA-binding protein Tma20	LSS
V2-08-A02	SPBC336.03	efc25	exchange factor Cdc25p-like	WT
V2-08-A03	SPBC354.15	fap1	L-pipecolate oxidase	WT
V2-08-A04	SPBC428.15		GTP binding protein	WT
V2-08-A05	SPBC557.04	ppk29	Ark1/Prk1 family protein kinase Ppk29	WT
V2-08-A06	SPBC660.10		translation elongation factor G	WT
V2-08-A07	SPBC800.04c	rpl4301	60S ribosomal protein L37a	WT
V2-08-A09	SPBP22H7.05c		ATPase with bromodomain protein	WT
V2-08-A10	SPBPB2B2.05		GMP synthase [glutamine-hydrolyzing]	WT
V2-08-A11	SPCC1183.04c	pet127	mitochondrial membrane protein Pet127	WT
V2-08-A12	SPCC126.06	twf1	twinfilin	L-MS
V2-08-B01	SPBC31F10.16		ChAPs family protein	WT
V2-08-B02	SPBC336.14c	ppk26	serine/threonine protein kinase Ppk26	WT
V2-08-B03	SPBC359.06	mug14	adducin	WT
V2-08-B04	SPBC4B4.04		translation initiation factor eIF2A	WT
V2-08-B05	SPBC577.03c		GCN5-related N-acetyltransferase	WT
V2-08-B06	SPBC660.12c		peptide epimerase	WT
V2-08-B07	SPBC83.05		RNA-binding protein	WT
V2-08-B08	SPBC9B6.03		zinc finger protein	WT
V2-08-B09	SPBP35G2.06c	nup131	nucleoporin Nup131	WT
V2-08-B10	SPBPB2B2.10c		galactose-1-phosphate uridylyltransferase	WT
V2-08-B11	SPCC11E10.07c		translation initiation factor eIF2B alpha subunit	LS
V2-08-B12	SPCC126.12		NGG1p interacting factor 3 family	WT
V2-08-C01	SPBC32C12.03c	ppk25	serine/threonine protein kinase Ppk25	WT
V2-08-C02	SPBC337.03		conserved eukaryotic protein	WT
V2-08-C03	SPBC36.07	iki3	RNA polymerase II elongator subunit Iki3	WT
V2-08-C04	SPBC4B4.10c	mug77	autophagy associated protein Atg5	LS
V2-08-C05	SPBC577.13	syj2	inositol polyphosphate phosphatase	WT
V2-08-C06	SPBC685.06	rps001	40S ribosomal protein S0A (p40)	WT
V2-08-C07	SPBC83.17		transcriptional coactivator, multiprotein bridging factor Mbf1	LS
V2-08-C08	SPBC9B6.07		nucleolar protein Nop52 family	WT
V2-08-C09	SPBP35G2.10	mit1	SHREC complex subunit Mit1	WT
V2-08-C10	SPBPB2B2.11		nucleotide-sugar 4,6-dehydratase	WT
V2-08-C11	SPCC11E10.08	rik1	silencing protein Rik1	LS
V2-08-C12	SPCC132.02	hst2	Sir2 family histone deacetylase Hst2	WT
V2-08-D01	SPBC32F12.02	rec14	recombination protein Rec14	WT
V2-08-D02	SPBC337.04	ppk27	serine/threonine protein kinase Ppk27	WT
V2-08-D03	SPBC365.01		sec14 cytosolic factor family	WT
V2-08-D04	SPBC4C3.04c		guanyl-nucleotide exchange factor	WT
V2-08-D05	SPBC582.09	pex11	peroxisomal biogenesis factor 11	WT
V2-08-D06	SPBC685.07c	rpl2701	60S ribosomal protein L27	WT
V2-08-D07	SPBC839.07	ibp1	itty bitty phosphatase Ibp1	WT
V2-08-D08	SPBC9B6.09c	mdl1	mitochondrial peptide-transporting ATPase	WT
V2-08-D09	SPBP4H10.16c		phosphatase activator	WT
V2-08-D10	SPBPB2B2.12c		UDP-glucose 4-epimerase	WT
V2-08-D11	SPCC1223.05c	rpl3702	60S ribosomal protein L37	WT
V2-08-D12	SPCC132.04c		NAD-dependent glutamate dehydrogenase	WT
V2-08-E01	SPBC32H8.06	mug93	TPR repeat protein, meiotically spliced	WT
V2-08-E02	SPBC342.05	crb2	DNA repair protein RAD9 homolog, Rhp9	WT
V2-08-E03	SPBC365.10		actin-like protein Arp5	WT
V2-08-E04	SPBC4F6.12	pxl1	LIM domain	WT
V2-08-E05	SPBC609.02	ptn1	phosphatidylinositol-3,4,5-trisphosphate 3-phosphatase	WT
V2-08-E06	SPBC6B1.02	ppk30	Ark1/Prk1 family protein kinase Ppk30	WT
V2-08-E07	SPBC887.10	mcs4	two-component response regulator	NG
V2-08-E08	SPBP16F5.03c	tra1	phosphatidylinositol kinase	WT
V2-08-E09	SPBP8B7.06	rpp201	60S acidic ribosomal protein P2A subunit	WT
V2-08-E10	SPBPJ4664.03	mfm3	M-factor precursor Mfm3	WT
V2-08-E11	SPCC1223.06	tea1	cell end marker Tea1	WT
V2-08-E12	SPCC1322.08	srk1	MAPK-activated protein kinase Srk1	WT
V2-08-F01	SPBC32H8.08c		mannosyltransferase complex subunit	WT
V2-08-F02	SPBC342.06c	rtt109	RTT109 family histone lysine acetyltransferase Rtt109	WT
V2-08-F03	SPBC3E7.05c		conserved eukaryotic protein	WT
V2-08-F04	SPBC543.02c		DNAJ/TPR domain protein DNAJC7 family	WT
V2-08-F05	SPBC609.03		WD repeat protein, human IQWD1 family	WT
V2-08-F06	SPBC713.11c	pmp3	plasma membrane proteolipid Pmp3	WT
V2-08-F07	SPBC8D2.01	gsk31	serine/threonine protein kinase Gsk31	WT
V2-08-F08	SPBP16F5.05c		ribosome biogenesis protein Nop8	WT
V2-08-F09	SPBP8B7.23		ubiquitin-protein ligase E3	WT
V2-08-F10	SPCC1020.07		haloacid dehalogenase-like hydrolase	WT
V2-08-F11	SPCC1223.13	cbf12	transcription factor	WT
V2-08-F12	SPCC1322.15	rpl3402	60S ribosomal protein L34	WT
V2-08-G01	SPBC32H8.11	mei4	meiotic forkhead transcription factor Mei4	LS
V2-08-G02	SPBC354.13	rga6	GTPase activating protein Rga6	WT
V2-08-G03	SPBC3H7.13		FHA domain protein Far10	WT
V2-08-G04	SPBC543.05c		inorganic anion exchanger	WT
V2-08-G05	SPBC646.13	sds23	inducer of sexual development Sds23/Moc1	LS
V2-08-G06	SPBC725.01		aspartate aminotransferase	WT
V2-08-G07	SPBC8D2.19	mde3	serine/threonine protein kinase Mde3	WT
V2-08-G08	SPBP16F5.08c		flavin dependent monooxygenase	WT
V2-08-G09	SPBP8B7.25	cyp4	cyclophilin family peptidyl-prolyl cis-trans isomerase Cyp4	WT
V2-08-G10	SPCC1020.12c		xap-5-like protein	WT
V2-08-G11	SPCC1235.05c	fft2	fun thirty related protein Fft2	WT
V2-08-G12	SPCC1442.14c		adenosine 5'-monophosphoramidase	WT
V2-08-H01	SPBC336.01	fbh1	DNA helicase I	LS
V2-08-H04	SPBC543.10		GET complex subunit	WT
V2-08-H05	SPBC651.02		nitrilase	WT
V2-08-H06	SPBC776.01	rpl29	60S ribosomal protein L29	WT
V2-08-H07	SPBC902.02c	ctf18	DNA replication factor C complex subunit Ctf18	WT
V2-08-H08	SPBP19A11.02c		sequence orphan	WT
V2-08-H09	SPBP8B7.30c	thi5	transcription factor Thi5	WT
V2-08-H10	SPCC1183.02		glutathione S-transferase	WT
V2-08-H11	SPCC1259.03	rpa12	DNA-directed RNA polymerase complex I subunit Rpa12	WT
V2-09-A01	SPCC1450.05c	rox3	RNA polymerase II holoenzyme mediator complex subunit Med19	WT
V2-09-A02	SPCC24B10.13	skb5	Shk1 kinase binding protein 5	WT
V2-09-A03	SPCC4B3.13		MatE family transporter	WT
V2-09-A04	SPCC645.13		transcription elongation regulator	WT
V2-09-A05	SPCC895.09c	ucp12	ATP-dependent RNA helicase Ucp1	WT
V2-09-A06	SPBC16E9.13	ksp1	serine/threonine protein kinase Ksp1	MS
V2-09-A07	SPAC15F9.02	seh1	nucleoporin Seh1	WT
V2-09-A08	SPAC17G6.06	rps2401	40S ribosomal protein S24	WT
V2-09-A10	SPAC3C7.10	pex13	peroxin-13	WT
V2-09-A11	SPAC25G10.01		RNA-binding protein	WT
V2-09-A12	SPBC36B7.08c		nucleosome assembly protein	WT
V2-09-B01	SPCC1450.11c	cek1	serine/threonine protein kinase Cek1	WT
V2-09-B02	SPCC320.03		transcription factor	WT
V2-09-B03	SPCC4B3.15	mid1	medial ring protein Mid1	WT
V2-09-B04	SPCC663.04	rpl39	60S ribosomal protein L39	WT
V2-09-B05	SPCC965.06		potassium channel subunit	WT
V2-09-B06	SPBC25B2.02c	mam1	M-factor transporter Mam1	LS
V2-09-B07	SPBC902.04		RNA-binding protein	WT
V2-09-B08	SPCC962.04	rps1201	40S ribosomal protein S12	WT
V2-09-B09	SPAC1805.04	nup132	nucleoporin Nup132	WT
V2-09-B10	SPAC2F7.02c		phosphoprotein phosphatase	WT
V2-09-B11	SPAC12B10.05		metallopeptidase	NSS
V2-09-B12	SPBC1734.12c	alg12	dolichyl pyrophosphate Man7GlcNAc2 alpha-1,3-glucosyltransferase Alg12	WT
V2-09-C01	SPCC1620.12c		GTPase activating protein	WT
V2-09-C02	SPCC330.02	rhp7	Rad7 homolog Rhp7	WT
V2-09-C03	SPCC569.07		aromatic aminotransferase	WT
V2-09-C04	SPCC70.06		nuclear export factor	WT
V2-09-C05	SPCC965.11c		amino acid transporter	WT
V2-09-C06	SPAC23A1.06c	cmk2	MAPK-activated protein kinase Cmk2	WT
V2-09-C07	SPBC428.12c		RNA-binding protein	WT
V2-09-C08	SPBC776.17		rRNA processing protein Rrp7	NS
V2-09-C09	SPBC1271.15c		translation initiation factor IF-2Mt	WT
V2-09-C10	SPCC338.06c		heat shock protein Hsp20 family	WT
V2-09-C11	SPAC1F5.09c	shk2	PAK-related kinase Shk2	MS
V2-09-C12	SPAC6G9.15c		sequence orphan	WT
V2-09-D01	SPCC1840.07c		phosphoprotein phosphatase	WT
V2-09-D02	SPCC330.07c		membrane transporter	WT
V2-09-D03	SPCC61.05		S. pombe specific multicopy membrane protein family 1	WT
V2-09-D04	SPCC736.11	ago1	argonaute	WT
V2-09-D05	SPCC970.10c	brl2	ubiquitin-protein ligase E3	WT
V2-09-D06	SPBC530.11c		transcription factor	WT
V2-09-D07	SPBC16A3.18	cip1	RNA-binding protein Cip1	NSS
V2-09-D08	SPAC3C7.07c		arginine-tRNA protein transferase	WT
V2-09-D09	SPBC1734.09		NST UDP-N-acetylglucosamine transporter	WT
V2-09-D10	SPAC23C4.06c		methyltransferase	WT
V2-09-D11	SPCC569.05c		spermidine family transporter	WT
V2-09-D12	SPAC6C3.08		gankyrin	WT
V2-09-E01	SPCC1840.12		OPT oligopeptide transporter family	WT
V2-09-E02	SPCC338.11c	rrg1	methyltransferase	WT
V2-09-E03	SPCC613.01		membrane transporter	WT
V2-09-E04	SPCC74.04		amino acid permease, unknown 15	WT
V2-09-E05	SPCP1E11.10		ankyrin repeat protein, unknown biological role	WT
V2-09-E06	SPCC24B10.08c		histone acetyltransferase complex subunit Ada2	WT
V2-09-E07	SPAC17H9.04c		RNA-binding protein	WT
V2-09-E08	SPAC17G6.15c		MTC tricarboxylate transporter	WT
V2-09-E09	SPBC13G1.02		mannose-1-phosphate guanyltransferase	WT
V2-09-E10	SPCC1906.02c		CUE domain protein Cue3	WT
V2-09-E11	SPAC23C11.14	zhf1	zinc ion transporter Zhf1	WT
V2-09-E12	SPAC1527.01	mok11	alpha-1,3-glucan synthase Mok11	WT
V2-09-F01	SPCC1919.03c		AMP-activated protein kinase beta subunit	WT
V2-09-F02	SPCC417.06c	ppk35	serine/threonine protein kinase Ppk35	MS
V2-09-F03	SPCC613.02		membrane transporter	WT
V2-09-F04	SPCC74.06	mak3	histidine kinase Mak3	WT
V2-09-F05	SPAC23C4.11	atp18	F-0 ATPase subunit J	WT
V2-09-F06	SPCC777.07		alpha-1,2-mannosyltransferase	WT
V2-09-F07	SPAC1527.03		RNA-binding protein	WT
V2-09-F08	SPBC21D10.11c	nfs1	iron-sulfur cluster assembly protein Nfs1	WT
V2-09-F09	SPBC23E6.02		ATP-dependent DNA helicase	WT
V2-09-F10	SPBC15D4.01c		kinesin-like protein	WT
V2-09-F11	SPBC1105.08		EMP70 family	WT
V2-09-F12	SPAC1565.07c		TATA binding protein interacting protein	WT
V2-09-G01	SPCC1919.11	mug137	BAR adaptor protein	WT
V2-09-G02	SPCC417.09c		transcription factor	WT
V2-09-G03	SPCC63.04	mok14	alpha-1,3-glucan synthase Mok14	L-MS
V2-09-G04	SPCC757.04		transcription factor	WT
V2-09-G05	SPBC31F10.14c	hip3	HIRA interacting protein Hip3	WT
V2-09-G06	SPBC2G2.15c		rRNA methyltransferase Mrm2	WT
V2-09-G07	SPAC3G6.04	rnp24	RNA-binding protein Rnp24	WT
V2-09-G08	SPBC36B7.03	sec63	ER protein translocation subcomplex subunit Sec63	WT
V2-09-G09	SPBC1734.06	rhp18	Rad18 homolog Rhp18	WT
V2-09-G10	SPBC3B8.06		conserved fungal protein	WT
V2-09-G11	SPAC922.03		1-aminocyclopropane-1-carboxylate deaminase	WT
V2-09-G12	SPBC32H8.13c	mok12	alpha-1,3-glucan synthase Mok12	LSS
V2-09-H01	SPCC24B10.03		sequence orphan	WT
V2-09-H04	SPCC895.05	for3	formin For3	WT
V2-09-H05	SPCC4G3.09c	gyp3	GTPase activating protein Gyp3	MS
V2-09-H06	SPCC1739.14	npp106	nucleoporin Npp106	WT
V2-09-H07	SPAC25B8.04c		mitochondrial splicing suppressor	WT
V2-09-H08	SPAC2F7.06c	pol4	DNA polymerase X family	WT
V2-09-H09	SPAC22A12.07c	ogm1	protein O-mannosyltransferase Ogm1	WT
V2-09-H10	SPAC16C9.07	ppk5	serine/threonine protein kinase Ppk5	WT
V2-09-H11	SPAC27F1.05c		4-aminobutyrate transaminase	WT
V2-10-A01	SPCC736.08	cbf11	transcription factor	WT
V2-10-A02	SPBC1734.07c		TRAPP complex subunit Trs85	NSS
V2-10-A03	SPBC1198.07c		mannan endo-1,6-alpha-mannosidase	MS
V2-10-A04	SPBC13G1.10c	mug81	ATP-dependent RNA helicase Slh1	MS
V2-10-A05	SPAC56F8.04c	coq2	para-hydroxybenzoate--polyprenyltransferase Coq2	WT
V2-10-A06	SPBC1D7.01		prefoldin subunit 1	WT
V2-10-A07	SPAC694.06c	mrc1	mediator of replication checkpoint 1	LS
V2-10-A08	SPAC3A11.10c		dipeptidyl aminopeptidase	WT
V2-10-A09	SPAC1805.01c	ppk6	serine/threonine protein kinase Ppk6	WT
V2-10-A11	SPAC3H8.07c		prefoldin subunit 3	WT
V2-10-A12	SPBC3H7.07c		phosphoserine phosphatase	WT
V2-10-B01	SPAC30.03c	tsn1	translin	WT
V2-10-B02	SPBC21B10.13c		transcription factor	WT
V2-10-B03	SPAC22H10.09		sequence orphan	WT
V2-10-B04	SPBC21D10.09c		ubiquitin-protein ligase E3	WT
V2-10-B05	SPBC215.05	gpd1	glycerol-3-phosphate dehydrogenase Gpd1	WT
V2-10-B06	SPBC16H5.05c	cyp7	cyclophilin family peptidyl-prolyl cis-trans isomerase Cyp7	WT
V2-10-B07	SPAC767.01c	vps1	dynamin family protein Vps1	LS
V2-10-B08	SPAC9.07c		GTPase Rbg1	WT
V2-10-B09	SPAC2C4.14c	ppk11	PAK-related kinase Ppk11	WT
V2-10-B10	SPBC2G2.17c		beta-glucosidase Psu2	WT
V2-10-B11	SPAC2F3.02		ER protein translocation subcomplex subunit	WT
V2-10-B12	SPBC3F6.01c		serine/threonine protein phosphatase	WT
V2-10-C01	SPACUNK4.08		dipeptidyl aminopeptidase	WT
V2-10-C02	SPBC29A3.13		PWWP domain protein	WT
V2-10-C03	SPBC21C3.18	spo4	serine/threonine protein kinase Spo4	NS
V2-10-C04	SPBC1861.07		elongin C	WT
V2-10-C05	SPCC23B6.03c	tel1	ATM checkpoint kinase	WT
V2-10-C06	SPAC4F10.20	grx1	glutaredoxin Grx1	WT
V2-10-C07	SPAC521.04c		calcium permease	WT
V2-10-C08	SPBC1778.09		GTPase activating protein	WT
V2-10-C09	SPCC24B10.22		mitochondrial DNA polymerase gamma catalytic subunit	WT
V2-10-C10	SPBC1703.14c	top1	DNA topoisomerase I	WT
V2-10-C11	SPCC553.08c		GTPase Ria1	WT
V2-10-C12	SPBC17A3.06		phosphoprotein phosphatase	WT
V2-10-D01	SPAC4F10.02		aspartyl aminopeptidase	LS
V2-10-D02	SPBC30B4.06c		tRNA uridine 5-carboxymethylaminomethyl modification enzyme	WT
V2-10-D03	SPBC18H10.15	ppk23	serine/threonine protein kinase Ppk23	WT
V2-10-D04	SPBC17D11.04c		histone acetyltransferase complex subunit Nto1	WT
V2-10-D05	SPBC947.08c		histone promoter control protein Hpc2	WT
V2-10-D06	SPCC162.01c		RNA-binding protein	WT
V2-10-D07	SPAC19B12.06c		protease	WT
V2-10-D08	SPAC31A2.16	gef2	RhoGEF Gef2	WT
V2-10-D09	SPBC1773.16c		transcription factor	WT
V2-10-D10	SPAC26H5.02c		DNA replication ATPase	WT
V2-10-D11	SPBPJ4664.06	gpt1	UDP-glucose-glycoprotein glucosyltransferase Gpt1	WT
V2-10-D12	SPAC9G1.10c		inositol polyphosphate phosphatase	WT
V2-10-E01	SPAC4D7.03	pop2	F-box/WD repeat protein Pop2	LS
V2-10-E02	SPBC409.19c		metaxin	WT
V2-10-E03	SPAC4G8.05	ppk14	serine/threonine protein kinase Ppk14	WT
V2-10-E04	SPBC1709.14		peptide N-glycanase	WT
V2-10-E05	SPBC1709.09		mitochondrial translation termination factor	NSS
V2-10-E06	SPAC20H4.09		ATP-dependent RNA helicase, spliceosomal	WT
V2-10-E07	SPAC30.04c	abc4	glutathione S-conjugate-exporting ATPase Abc4	WT
V2-10-E08	SPAC7D4.12c		DUF1212 family protein	WT
V2-10-E09	SPAC343.18	rfp2	ubiquitin-protein ligase E3	WT
V2-10-E10	SPBC26H8.09c	snf59	SWI/SNF complex subunit Snf59	WT
V2-10-E11	SPAC17A2.14		CorA family magnesium ion transporter	WT
V2-10-E12	SPAC12G12.07c		conserved fungal protein	WT
V2-10-F01	SPAC6F6.03c		ribosome export GTPase	WT
V2-10-F02	SPBC713.03		D-lactate dehydrogenase (cytochrome)	WT
V2-10-F03	SPAC2F3.15	lsk1	latrunculin sensitive kinase Lsk1	WT
V2-10-F04	SPBC14F5.10c		ubiquitin-protein ligase E3	WT
V2-10-F05	SPCC550.14	vgl1	vigilin	WT
V2-10-F06	SPBC16D10.08c		heat shock protein Hsp104	WT
V2-10-F07	SPAC869.04		formamidase-like protein	WT
V2-10-F08	SPBC1105.10	rav1	RAVE complex subunit Rav1	WT
V2-10-F09	SPAC343.11c	msc1	multi-copy suppressor of Chk1	WT
V2-10-F10	SPBP35G2.14		RNA-binding protein	WT
V2-10-F11	SPBP4H10.04	ppb1	calcineurin catalytic subunit Ppb1	WT
V2-10-F12	SPCC794.11c		ENTH domain protein Ent3	LSS
V2-10-G01	SPAC1B3.04c		mitochondrial GTPase Guf1	WT
V2-10-G02	SPBP35G2.11c		transcription related zf-ZZ type zinc finger protein	WT
V2-10-G03	SPAC16E8.09	scd1	RhoGEF Scd1	NS+WTS
V2-10-G04	SPAC2F7.08c	snf5	chromatin remodeling complex subunit Snf5	WT
V2-10-G05	SPAC6G9.14		RNA-binding protein	WT
V2-10-G06	SPAC29E6.01	pof11	F-box protein Pof11	WT
V2-10-G07	SPAC56E4.03		aromatic aminotransferase	WT
V2-10-G08	SPBC146.04		sulfhydryl oxidase	WT
V2-10-G09	SPAC25B8.11		transcription factor	WT
V2-10-G10	SPAC343.07	mug28	RNA-binding protein Mug28	NG
V2-10-G11	SPAC9G1.03c	rpl3001	60S ribosomal protein L30	WT
V2-10-G12	SPAC1071.06	arp9	SWI/SNF and RSC complex subunit Arp9	WT
V2-10-H01	SPBC16H5.04		pho88 family protein	MS
V2-10-H04	SPAC4G8.08		iron ion transporter	WT
V2-10-H05	SPBC14F5.07		ER-localized ubiquitin ligase	WT
V2-10-H06	SPAC139.06	hat1	histone acetyltransferase Hat1	WT
V2-10-H07	SPAC17A5.01	pex6	peroxin-6	WT
V2-10-H08	SPCP1E11.02	ppk38	Ark1/Prk1 family protein kinase Ppk38	WT
V2-10-H09	SPAC16C9.05	cph1	PHD finger containing protein	WT
V2-10-H10	SPAC140.02	gar2	GAR family	WT
V2-10-H11	SPBC1703.04	mlh1	MutL family protein Mlh1	WT
V2-11-A01	SPAC22F3.06c	lon1	Lon protease homolog Lon1	WT
V2-11-A02	SPAC3H5.08c		WD repeat protein Wdr44 family	LS
V2-11-A03	SPBC215.02	bob1	prefoldin subunit 5	WT
V2-11-A04	SPAC13A11.01c	rga8	GTPase activating protein Rga8	WT
V2-11-A05	SPAC959.06c		sequence orphan	WT
V2-11-A06	SPAC14C4.07		membrane transporter	WT
V2-11-A07	SPAC3H8.05c		conserved fungal protein	MS
V2-11-A08	SPBC29A10.07		nucleoporin Pom152	WT
V2-11-A09	SPCC1682.15	mug122	PX/PXA domain protein	WT
V2-11-A10	SPCC584.11c		Svf1 family protein Svf1	WT
V2-11-A12	SPAC16.01	rho2	Rho family GTPase Rho2	WT
V2-11-B01	SPBC19F8.03c		clathrin binding protein	WT
V2-11-B02	SPAC926.09c	fas1	fatty acid synthase beta subunit Fas1	WT
V2-11-B03	SPAC15A10.10	mde6	Muskelin homolog	WT
V2-11-B04	SPAC823.10c		mitochondrial carrier with solute carrier repeats	WT
V2-11-B05	SPAC27D7.13c	ssm4	p150-Glued	WT
V2-11-B06	SPAC1782.09c	clp1	Cdc14-related protein phosphatase Clp1/Flp1	WT
V2-11-B07	SPAC4A8.10		lipase	WT
V2-11-B08	SPBC29A3.14c	trt1	telomerase reverse transcriptase 1 protein Trt1	WT
V2-11-B09	SPCC16A11.08	atg20	sorting nexin Atg20	WT
V2-11-B10	SPCC663.14c		membrane transporter	WT
V2-11-B11	SPAC10F6.11c		kinase activator	MS
V2-11-B12	SPAC1751.01c	gti1	gluconate transporter inducer Gti1	WT
V2-11-C01	SPAC1F8.04c		hydrolase	WT
V2-11-C02	SPAC1687.19c		queuine tRNA-ribosyltransferase	WT
V2-11-C03	SPBC25D12.06		RNA helicase	WT
V2-11-C04	SPAC30.02c		RNA polymerase II elongator complex subunit	WT
V2-11-C05	SPAC12B10.03		WD repeat protein, human WDR20 family	WT
V2-11-C06	SPAC1783.01		FAD binding protein	WT
V2-11-C07	SPAC637.09		ribonuclease H70	WT
V2-11-C08	SPBC359.03c		amino acid permease, unknown 8	WT
V2-11-C09	SPCC1827.07c		SPX/EXS domain protein	MS
V2-11-C10	SPAC4G8.03c		RNA-binding protein	WT
V2-11-C11	SPAC11D3.14c		oxoprolinase	WT
V2-11-C12	SPAC1782.08c	rex3	exonuclease Rex3	WT
V2-11-D01	SPAC2C4.17c		MS ion channel protein 2	WT
V2-11-D02	SPAC9G1.02	wis4	MAP kinase kinase kinase Wis4	NSS
V2-11-D03	SPAC8C9.17c	spc34	DASH complex subunit Spc34	WT
V2-11-D04	SPBC1709.05	sks2	heat shock protein Sks2	WT
V2-11-D05	SPBC651.09c		RNA polymerase II associated Paf1 complex	WT
V2-11-D06	SPAC17H9.06c		conserved fungal protein	WT
V2-11-D07	SPAC821.03c		sequence orphan	WT
V2-11-D08	SPBC3D6.13c		protein disulfide isomerase	WT
V2-11-D09	SPCC1902.01	gaf1	transcription factor Gaf1	WT
V2-11-D10	SPAC1006.09	win1	MAP kinase kinase kinase Win1	LS
V2-11-D11	SPAC11E3.14		conserved protein	WT
V2-11-D12	SPAC1783.05	hrp1	ATP-dependent DNA helicase Hrp1	WT
V2-11-E01	SPAC2F3.16		ubiquitin-protein ligase E3	WT
V2-11-E02	SPAC637.06		alpha-1,2-galactosyltransferase	WT
V2-11-E03	SPAC6F12.09	rdp1	RNA-directed RNA polymerase Rdp1	WT
V2-11-E04	SPBC56F2.03		actin-like protein Arp10	WT
V2-11-E05	SPAC6F12.10c	ade3	phosphoribosylformylglycinamidine synthase Ade3	WT
V2-11-E06	SPAC20G8.02		phospholipase	WT
V2-11-E07	SPAPB1E7.08c		membrane transporter	WT
V2-11-E08	SPBC646.17c	dic1	dynein intermediate chain Dic1	WT
V2-11-E09	SPCC285.16c	msh6	MutS protein homolog	WT
V2-11-E10	SPAC1002.03c	gls2	glucosidase II Gls2	WT
V2-11-E11	SPAC12B10.16c	mug157	conserved protein (fungal and bacterial)	WT
V2-11-E12	SPAC1786.02		phospholipase	WT
V2-11-F01	SPAC4C5.01		haloacid dehalogenase-like hydrolase	WT
V2-11-F02	SPAC5H10.11	gmh1	alpha-1,2-galactosyltransferase Gmh1	WT
V2-11-F03	SPBC18H10.06c	swd2	COMPASS complex subunit Swd2	WT
V2-11-F04	SPBC11G11.03		60S acidic ribosomal protein	WT
V2-11-F05	SPBC577.06c		phosphatidylinositol kinase	WT
V2-11-F06	SPAC23D3.13c		guanyl-nucleotide exchange factor	WT
V2-11-F07	SPBC1685.05		serine protease	WT
V2-11-F08	SPBPB2B2.13		galactokinase Gal1	NG
V2-11-F09	SPCC297.03	ssp1	serine/threonine protein kinase Ssp1	WT
V2-11-F10	SPAC1002.05c	jmj2	histone demethylase Jmj2	WT
V2-11-F11	SPAC13G6.01c	rad8	ubiquitin-protein ligase E3	WT
V2-11-F12	SPAC17H9.01	cid16	poly(A) polymerase Cid16	WT
V2-11-G01	SPAC4F8.10c	stg1	SM22/transgelin-like actin modulating protein Stg1	WT
V2-11-G02	SPBC4.05	mlo2	zinc finger protein Mlo2	WT
V2-11-G03	SPBC18H10.05		WD repeat protein	WT
V2-11-G04	SPBP4H10.13	rps2302	40S ribosomal protein S23	WT
V2-11-G05	SPAC1093.01		PPR repeat protein	WT
V2-11-G06	SPAC23G3.12c		serine protease	WT
V2-11-G07	SPBC215.08c	arg4	carbamoyl-phosphate synthase Arg4	WT
V2-11-G08	SPCC1450.09c		phospholipase	WT
V2-11-G09	SPCC306.04c	set1	histone lysine methyltransferase Set1	WT
V2-11-G10	SPAC1006.03c		human CCDC131 homolog	MS
V2-11-G11	SPAC13G7.02c	ssa1	heat shock protein Ssa1	NG
V2-11-G12	SPAC17H9.10c	ddb1	damaged DNA binding protein Ddb1	NS+WTS
V2-11-H01	SPAC4H3.07c		protein phosphatase Fmp31	WT
V2-11-H04	SPBC21H7.04		ATP-dependent RNA helicase Dbp7	MS
V2-11-H05	SPAC1399.01c		purine permease	WT
V2-11-H06	SPAC323.03c		sequence orphan	WT
V2-11-H07	SPBC25D12.05	trm1	N2,N2-dimethylguanosine tRNA methyltransferase	MS
V2-11-H08	SPCC1620.08		succinate-CoA ligase	WT
V2-11-H09	SPCC550.03c		RNA helicase involved in mRNA catabolism	WT
V2-11-H10	SPAC105.01c		potassium ion/proton antiporter	WT
V2-11-H11	SPAC1420.01c		DUF1752 family protein	WT
V2-12-A01	SPAC18G6.02c	chp1	chromodomain protein Chp1	WT
V2-12-A02	SPAC20G4.02c	fus1	formin Fus1	LS
V2-12-A03	SPAC26F1.01	sec74	guanyl-nucleotide exchange factor Sec74	WT
V2-12-A04	SPAC3A11.06	mvp1	sorting nexin Mvp1	WT
V2-12-A05	SPAC688.10	rev3	DNA polymerase zeta catalytic subunit Rev3	WT
V2-12-A06	SPAPB1E7.05	gde1	glycerophosphoryl diester phosphodiesterase	WT
V2-12-A07	SPBC15D4.10c	amo1	nuclear rim protein Amo1	WT
V2-12-A08	SPBC21C3.14c		sequence orphan	WT
V2-12-A09	SPBC31E1.02c	pmr1	P-type ATPase, calcium transporting Pmr1	MS
V2-12-A10	SPBC947.10		ubiquitin-protein ligase E3	WT
V2-12-A11	SPCC188.08c	ubp22	ubiquitin C-terminal hydrolase Ubp22	WT
V2-12-B01	SPAC1952.09c		acetyl-CoA hydrolase	LS
V2-12-B02	SPAC22E12.11c	set3	histone lysine methyltransferase Set3	NSS
V2-12-B03	SPAC26H5.05		IPT/TIG ankyrin repeat protein	WT
V2-12-B04	SPAC3C7.08c	elf1	AAA family ATPase ELf1	WT
V2-12-B05	SPAC6F6.13c		DUF726 family protein	WT
V2-12-B06	SPAPYUG7.03c	mid2	anillin homologue Mid2	WT
V2-12-B07	SPBC1685.13		non classical export pathway protein	WT
V2-12-B08	SPBC23G7.04c	nif1	SEL1 repear protein Nif1	WT
V2-12-B09	SPBC354.10		RNAPII degradation factor	WT
V2-12-B10	SPBP8B7.07c	set6	histone lysine methyltransferase Set6	WT
V2-12-B11	SPCC18B5.07c	nup61	nucleoporin Nup61	WT
V2-12-B12	SPCC663.15c		conserved fungal protein	WT
V2-12-C01	SPAC19A8.05c	sst4	sorting receptor for ubiquitinated membrane proteins	LS
V2-12-C02	SPAC22F3.04	mug62	AMP binding enzyme	WT
V2-12-C03	SPAC29A4.11	rga3	GTPase activating protein Rga3	WT
V2-12-C04	SPAC3C7.13c		glucose-6-phosphate 1-dehydrogenase	WT
V2-12-C05	SPAC6G9.10c	sen1	splicing endonuclease Sen1	WT
V2-12-C06	SPBC1105.04c	cbp1	CENP-B homolog	WT
V2-12-C07	SPBC1685.14c		Vid27 family protein	WT
V2-12-C08	SPBC23G7.13c		urea transporter	WT
V2-12-C09	SPBC3H7.03c		2-oxoglutarate dehydrogenase (lipoamide) (e1 component of oxoglutarate dehydrogenase complex)	WT
V2-12-C10	SPBP8B7.18c		phosphomethylpyrimidine kinase	LS
V2-12-C11	SPCC191.11	inv1	beta-fructofuranosidase	WT
V2-12-C12	SPCC737.03c		conserved eukaryotic protein	WT
V2-12-D01	SPAC19G12.02c	pms1	MutL family mismatch-repair protein Pms1	WT
V2-12-D02	SPAC22G7.11c		conserved fungal protein	WT
V2-12-D03	SPAC29E6.10c		kinetochore protein	WT
V2-12-D04	SPAC3H1.12c	snt2	Lid2 complex subunit Snt2	WT
V2-12-D05	SPAC8C9.06c		mitochondrial translation regulator	WT
V2-12-D06	SPBC1105.05	exg1	glucan 1,3-beta-glucosidase I/II precursor	WT
V2-12-D07	SPBC16A3.06		tRNA specific adenosine deaminase	WT
V2-12-D08	SPBC27.08c	sua1	sulfate adenylyltransferase (ATP)	WT
V2-12-D09	SPBC428.10		sequence orphan	WT
V2-12-D10	SPBPB10D8.01		cysteine transporter	WT
V2-12-D11	SPCC338.16	pof3	F-box protein Pof3	WT
V2-12-D12	SPCC970.02		mannan endo-1,6-alpha-mannosidase	WT
V2-12-E01	SPAC1A6.01c		human thyroid receptor interacting protein homolog	WT
V2-12-E02	SPAC24C9.05c	mug70	conserved protein (fungal and plant)	WT
V2-12-E03	SPAC30.01c	sec72	Sec7 domain	WT
V2-12-E04	SPAC4H3.03c		glucan 1,4-alpha-glucosidase	WT
V2-12-E05	SPAC926.06c		leucine-rich repeat protein, unknown	WT
V2-12-E06	SPBC1198.06c		mannan endo-1,6-alpha-mannosidase	WT
V2-12-E07	SPBC16E9.11c	pub3	ubiquitin-protein ligase E3	WT
V2-12-E08	SPBC2D10.04		arrestin Aly1 related	WT
V2-12-E09	SPBC4F6.06	kin1	microtubule affinity-regulating kinase Kin1	MS
V2-12-E10	SPCC11E10.04		ATPase expression protein homolog	WT
V2-12-E11	SPCC584.03c		RanGTP-binding protein	NG
V2-12-E12	SPCP1E11.05c		sterol O-acyltransferase	WT
V2-12-F01	SPAC1A6.04c	plb1	phospholipase B homolog Plb1	WT
V2-12-F02	SPAC24C9.07c	bgs2	1,3-beta-glucan synthase subunit Bgs2	WT
V2-12-F03	SPAC32A11.02c		conserved fungal protein	WT
V2-12-F04	SPAC589.02c	med13	mediator complex subunit Srb9	WT
V2-12-F05	SPAC977.17		MIP water channel	WT
V2-12-F06	SPBC146.06c		human MTMR15 homolog	WT
V2-12-F07	SPBC1706.01	tea4	tip elongation aberrant protein Tea4	WT
V2-12-F08	SPBC2G2.14		sequence orphan	WT
V2-12-F09	SPBC530.06c		translation initiation factor eIF3 alpha subunit	WT
V2-12-F10	SPCC1223.03c	gut2	glycerol-3-phosphate dehydrogenase Gut2	WT
V2-12-F11	SPCC622.16c	epe1	transcription factor Epe1	WT
V2-12-F12	SPCP1E11.06	apl4	AP-1 adaptor complex gamma subunit Apl4	WT
V2-12-G01	SPAC1A6.05c		triacylglycerol lipase	WT
V2-12-G02	SPAC24H6.03	cul3	cullin 3	WT
V2-12-G03	SPAC32A11.03c	phx1	homeobox transcription factor Phx1	WT
V2-12-G04	SPAC630.13c	tsc2	tuberin	WT
V2-12-G05	SPAC9E9.03	leu2	3-isopropylmalate dehydratase Leu2	WT
V2-12-G06	SPBC146.13c	myo1	myosin type I	WT
V2-12-G07	SPBC1921.05	ape2	aminopeptidase Ape1	WT
V2-12-G08	SPBC30D10.10c	tor1	phosphatidylinositol kinase Tor1	WT
V2-12-G09	SPBC691.05c		membrane transporter	WT
V2-12-G10	SPCC1322.03		membrane transporter	WT
V2-12-G11	SPCC63.02c	aah3	alpha-amylase homolog Aah3	WT
V2-12-G12	SPCP25A2.02c	rhp26	SNF2 family helicase Rhp26	WT
V2-12-H01	SPAC1F7.08	fio1	iron transport multicopper oxidase Fio1	WT
V2-12-H04	SPAC637.11	suv3	ATP-dependent RNA helicase Suv3	NSS
V2-12-H05	SPAC9G1.06c	cyk3	cytokinesis protein Cyk3	WT
V2-12-H06	SPBC15D4.07c	atg9	autophagy associated protein Atg9	WT
V2-12-H07	SPBC215.13		sequence orphan	WT
V2-12-H08	SPBC31E1.01c	atg2	autophagy associated protein Mug36	WT
V2-12-H09	SPBC887.04c	lub1	WD repeat protein Lub1	WT
V2-12-H10	SPCC1494.10		transcription factor	WT
V2-12-H11	SPCC663.01c	ekc1	protein phosphatase regulatory subunit Ekc1	WT
V2-13-A01	SPCP31B10.06	mug190	C2 domain protein Tcb3	WT
V2-13-A02	SPBC1711.13	his2	histidinol dehydrogenase His2	NG
V2-13-A03	SPBC1683.09c	frp1	ferric-chelate reductase Frp1	WT
V2-13-A04	SPBC216.01c		DNA damage response protein	WT
V2-13-A05	SPBC691.03c	apl3	AP-2 adaptor complex subunit Alp3	WT
V2-13-A06	SPAC607.10	spo3	sporulation protein Spo3	LS
V2-13-A07	SPAC12B10.12c	rhp41	DNA repair protein Rhp41	WT
V2-13-A08	SPAC17A2.09c	csx1	RNA-binding protein Csx1	LS
V2-13-A09	SPAC29B12.14c		purine transporter	WT
V2-13-A10	SPAC57A10.12c	ura3	dihydroorotate dehydrogenase Ura3	WT
V2-13-A11	SPBC1271.10c		membrane transporter	WT
V2-13-A12	SPCC1183.11		MS ion channel protein 1	WT
V2-13-B02	SPAC23H4.01c		sterol binding ankyrin repeat protein	WT
V2-13-B03	SPBC1773.14	arg7	argininosuccinate lyase	WT
V2-13-B04	SPAC2F7.03c	pom1	DYRK family protein kinase Pom1	MS
V2-13-B05	SPAPB1E7.06c	eme1	Holliday junction resolvase subunit Eme1	LS
V2-13-B06	SPCC23B6.04c		sec14 cytosolic factor family	WT
V2-13-B07	SPAC19D5.07	uga1	4-aminobutyrate aminotransferase (GABA transaminase)	WT
V2-13-B08	SPAC17G6.03		phosphoprotein phosphatase	WT
V2-13-B09	SPAC2G11.13	atg22	autophagy associated protein Atg22	WT
V2-13-B10	SPAC5D6.04		auxin family	WT
V2-13-B11	SPBC1348.02		S. pombe specific 5Tm protein family	WT
V2-13-B12	SPCC1672.12c		DUF410 family protein	WT
V2-13-C01	SPCP31B10.07	eft202	translation elongation factor 2	WT
V2-13-C02	SPAC2G11.03c	vps45	vacuolar sorting protein Vps 45	NG
V2-13-C03	SPBC28E12.02		RNA-binding protein	WT
V2-13-C04	SPBC3E7.08c	rad13	DNA repair nuclease Rad13	MS
V2-13-C05	SPCC1393.07c	mug4	sequence orphan	WT
V2-13-C06	SPAC139.01c		nuclease, XP-G family	WT
V2-13-C07	SPBC17G9.08c	csx2	Arf GAP protein	MS
V2-13-C08	SPAC1805.06c	hem2	porphobilinogen synthase Hem2	WT
V2-13-C09	SPAC343.12	rds1	conserved fungal protein	WT
V2-13-C10	SPAC664.14	amt2	ammonium transporter Amt2	WT
V2-13-C11	SPBC15C4.04c		amino acid permease, unknown 10	WT
V2-13-C12	SPCC1919.05		TPR repeat protein Ski3	WT
V2-13-D01	SPCPB1C11.03		cysteine transporter	WT
V2-13-D02	SPBC4F6.09	str1	siderophore-iron transporter Str1	WT
V2-13-D03	SPCC1919.12c		aminopeptidase	WT
V2-13-D04	SPAP27G11.10c	nup184	nucleoporin Nup184	WT
V2-13-D05	SPAC6F6.01		VIC sodium channel	WT
V2-13-D06	SPBC3E7.12c	chr1	chitin synthase regulatory factor Chr1	WT
V2-13-D07	SPAC1783.07c	pap1	transcription factor Caf3	WT
V2-13-D08	SPAC1A6.03c		phospholipase	WT
V2-13-D09	SPAC3C7.06c	pit1	serine/threonine protein kinase Pit1	WT
V2-13-D10	SPAC869.03c		urea transporter	WT
V2-13-D11	SPBC16A3.02c		mitochondrial peptidase	WT
V2-13-D12	SPCC24B10.19c		sequence orphan	WT
V2-13-E01	SPBC14F5.09c	ade8	adenylosuccinate lyase Ade8	WT
V2-13-E02	SPAC18G6.05c		translation elongation regulator Gcn1	LS
V2-13-E03	SPAC22G7.01c		aminopeptidase	WT
V2-13-E04	SPBC800.03	clr3	histone deacetylase (class II) Clr3	NG
V2-13-E05	SPBC31F10.13c	hip1	hira protein Hip1	LSS
V2-13-E06	SPAC6G10.02c	tea3	cell end marker Tea3	WT
V2-13-E07	SPAC26A3.09c	rga2	GTPase activating protein Rga2	WT
V2-13-E08	SPAC227.11c		sensor for misfolded ER glycoproteins Yos9	WT
V2-13-E09	SPAC3H8.09c	nab3	poly(A) binding protein Nab3	WT
V2-13-E10	SPAC977.16c	dak2	dihydroxyacetone kinase Dak2	WT
V2-13-E11	SPBC16G5.17		transcription factor	WT
V2-13-E12	SPCC285.09c	cgs2	cAMP-specific phosphodiesterase Cgs2	WT
V2-13-F01	SPAPJ760.02c	app1	App1 protein	WT
V2-13-F02	SPAC1805.10		sequence orphan	WT
V2-13-F03	SPAC26F1.09	gyp51	GTPase activating protein Gyp51	NG
V2-13-F04	SPBC354.09c		Tre1 family protein	NG
V2-13-F05	SPBC947.02	apl2	AP-1 adaptor complex subunit Apl2	WT
V2-13-F06	SPBC26H8.03	cho2	phosphatidylethanolamine N-methyltransferase Cho2	LS
V2-13-F07	SPAC22H10.03c	kap114	karyopherin Kap14	WT
V2-13-F08	SPAC22E12.19		histone deacetylase complex subunit	WT
V2-13-F09	SPAC4D7.02c		glycerophosphoryl diester phosphodiesterase	WT
V2-13-F10	SPACUNK4.10		hydroxyacid dehydrogenase	WT
V2-13-F11	SPBC359.01		amino acid permease, unknown 7	WT
V2-13-F12	SPCC31H12.02c	mug73	membrane transporter	WT
V2-13-G01	SPAC13F5.01c	msh1	MutS protein homolog 1	WT
V2-13-G02	SPAC18G6.10		chromosome segregation protein	WT
V2-13-G03	SPBC25H2.16c		adaptin	WT
V2-13-G04	SPAC3G6.09c	tps2	trehalose-phosphate synthase Tps2	WT
V2-13-G05	SPCC162.02c		AMP-binding dehydrogenase	WT
V2-13-G06	SPBC1652.02	aap1	APC amino acid transporter	WT
V2-13-G07	SPAC1039.06		alanine racemase	WT
V2-13-G08	SPAC24H6.09	gef1	RhoGEF Gef1	WT
V2-13-G09	SPAC4G8.06c	trm12	tRNA methyltransferase Trm12	WT
V2-13-G10	SPAP8A3.12c		tripeptidylpeptidase	WT
V2-13-G11	SPBC365.12c	ish1	LEA domain protein	WT
V2-13-G12	SPCC4B3.03c		DUF21 domain protein	WT
V2-13-H01	SPAC1556.01c	rad50	DNA repair protein Rad50	NS
V2-13-H04	SPBC19C2.09	sre1	sterol regulatory element binding protein Sre1	WT
V2-13-H05	SPCC1840.05c		phosphomannomutase	WT
V2-13-H06	SPAC10F6.14c		ABC1 kinase family protein	WT
V2-13-H07	SPAC13G6.10c		O-glucosyl hydrolase	L-MS
V2-13-H08	SPAC29B12.10c		OPT oligopeptide transporter family	WT
V2-13-H09	SPAC56F8.12		conserved fungal protein	WT
V2-13-H10	SPAPB2C8.01		glycoprotein	WT
V2-13-H11	SPBP8B7.09c		karyopherin	WT
V2-14-A01	SPCC4B3.07		nuclear pore associated protein	WT
V2-14-A02	SPAC30D11.05	aps3	AP-3 adaptor complex subunit Aps3	WT
V2-14-A03	SPAC1093.03		polyphosphoinositide phosphatase	MS
V2-14-A04	SPAC12B10.01c		ubiquitin-protein ligase E3	WT
V2-14-A05	SPAC1B3.17	clr2	chromatin silencing protein Clr2	LS
V2-14-A06	SPAC222.07c	hri2	eIF2 alpha kinase Hri2	WT
V2-14-A07	SPAC23G3.07c	snf30	SWI/SNF complex subunit Snf30	WT
V2-14-A08	SPAC31G5.10	eta2	Myb family transcriptional regulator Eta2	WT
V2-14-A09	SPAC4H3.02c		sequence orphan	WT
V2-14-A10	SPAC821.09	eng1	endo-1,3-beta-glucanase Eng1	WT
V2-14-A11	SPBC106.11c	plg7	phospholipase A2	WT
V2-14-A12	SPBC13G1.08c	ash2	Ash2-trithorax family protein	MS
V2-14-B01	SPCC4B3.12	set9	histone lysine methyltransferase Set9	WT
V2-14-B03	SPAC10F6.13c		aspartate aminotransferase	WT
V2-14-B04	SPAC139.05		succinate-semialdehyde dehydrogenase	WT
V2-14-B05	SPAC1B9.02c	sck1	serine/threonine protein kinase Sck1	WT
V2-14-B06	SPAC222.13c		6-phosphofructo-2-kinase	WT
V2-14-B07	SPAC23H3.13c	gpa2	heterotrimeric G protein alpha-2 subunit Gpa2	WT
V2-14-B08	SPAC3C7.01c		inositol polyphosphate phosphatase	WT
V2-14-B09	SPAC56F8.02		AMP binding enzyme	WT
V2-14-B10	SPAC8F11.08c		esterase/lipase	WT
V2-14-B11	SPBC11B10.07c		CDC50 domain protein	WT
V2-14-B12	SPBC1604.02c		PPR repeat protein	WT
V2-14-C01	SPCC4G3.05c	mus81	Holliday junction resolvase subunit Mus81	WT
V2-14-C02	SPAC6F6.04c		membrane transporter	WT
V2-14-C03	SPAC1142.02c		TPR repeat protein	WT
V2-14-C04	SPAC13A11.04c	ubp8	ubiquitin C-terminal hydrolase Ubp8	WT
V2-14-C05	SPAC1F7.01c	spt6	transcription elongation factor Spt6	WT
V2-14-C06	SPAC22A12.06c		serine hydrolase	WT
V2-14-C07	SPAC25B8.19c		transcription factor	WT
V2-14-C08	SPAC3F10.13	ucp6	UBA domain protein Ucp6	WT
V2-14-C09	SPAC589.05c		conserved eukaryotic protein	WT
V2-14-C10	SPAC9E9.12c	ybt1	ABC transporter Ybt1	WT
V2-14-C11	SPBC11C11.11c		ATP-dependent DNA helicase Irc3	WT
V2-14-C12	SPBC1683.04		glycosyl hydrolase family 3	WT
V2-14-D01	SPCC4G3.19	alp16	gamma tubulin complex ubunit Alp16	WT
V2-14-D02	SPBC1604.01	mug158	sulfatase modifying factor 1 related	WT
V2-14-D03	SPAC11D3.09		agmatinase	WT
V2-14-D04	SPAC144.17c		6-phosphofructo-2-kinase	WT
V2-14-D05	SPAC1F7.09c		allantoicase	WT
V2-14-D06	SPAC22H10.11c		sequence orphan	WT
V2-14-D07	SPAC25H1.07		DUF1620 family protein	WT
V2-14-D08	SPAC3G9.05		GTPase activating protein	WT
V2-14-D09	SPAC5H10.10		NADPH dehydrogenase	WT
V2-14-D10	SPACUNK4.17		NAD binding dehydrogenase family protein	WT
V2-14-D11	SPBC1271.09		glycerophosphodiester transporter	WT
V2-14-D12	SPBC1683.12		nicotinic acid plasma membrane transporter	WT
V2-14-E01	SPCC550.09		peroxin Pex32	WT
V2-14-E02	SPBC18E5.05c		RNA polymerase II elongator complex subunit	WT
V2-14-E03	SPAC11D3.15		oxoprolinase	LSS
V2-14-E04	SPAC16E8.14c		methyltransferase	WT
V2-14-E05	SPAC20G4.03c	hri1	eIF2 alpha kinase Hri1	WT
V2-14-E06	SPAC23A1.02c		phosphoprotein phosphatase	WT
V2-14-E07	SPAC27D7.11c		S. pombe specific But2 family protein	WT
V2-14-E08	SPAC3H5.04	aar2	U5 snRNP-associated protein Aar2	WT
V2-14-E09	SPAC631.02		bromodomain protein	WT
V2-14-E10	SPAP8A3.13c		conserved protein family	WT
V2-14-E11	SPBC1271.14		glutamate N-acetyltransferase	WT
V2-14-E12	SPBC1685.15c	klp6	kinesin-like protein Klp6	WT
V2-14-F01	SPCC5E4.05c		serine hydrolase	WT
V2-14-F02	SPAC1039.03		esterase/lipase	WT
V2-14-F03	SPAC11H11.03c		SMR and DUF1771 domain protein	WT
V2-14-F04	SPAC1805.14		sequence orphan	WT
V2-14-F05	SPAC20G8.04c		electron transfer flavoprotein-ubiquinone oxidoreductase	WT
V2-14-F06	SPAC23C4.05c		LEA domain protein	WT
V2-14-F07	SPAC30C2.04		cofactor for methionyl-and glutamyl-tRNA synthetases	WT
V2-14-F08	SPAC4A8.03c	ptc4	protein phosphatase 2C Ptc4	WT
V2-14-F09	SPAC637.13c		cytoskeletal signaling protein	NS+WTS
V2-14-F10	SPAPB1A10.13		sequence orphan	NS+WTS
V2-14-F11	SPBC1289.10c		transcription factor	WT
V2-14-F12	SPBC16A3.19		histone acetyltransferase complex subunit Eaf7	WT
V2-14-G01	SPCC736.07c		cell polarity protein	NG
V2-14-G02	SPAC1071.03c		sequence orphan	WT
V2-14-G03	SPAC1296.01c		phosphoacetylglucosamine mutase	WT
V2-14-G04	SPAC1805.15c	pub2	ubiquitin-protein ligase Pub2	WT
V2-14-G05	SPAC20G8.10c		beclin family protein	LS
V2-14-G06	SPAC23D3.10c	eng2	endo-1,3-beta-glucanase Eng2	WT
V2-14-G07	SPAC30D11.10	rad22	DNA repair protein Rad22	WT
V2-14-G08	SPAC4G8.13c	prz1	transcription factor Prz1	WT
V2-14-G09	SPAC6G10.03c		abhydrolase family protein, unknown biological role	WT
V2-14-G10	SPAPB1E7.04c		chitinase	NS
V2-14-G11	SPBC1289.16c		copper amine oxidase	WT
V2-14-G12	SPBC16G5.07c		prohibitin	WT
V2-14-H01	SPCPJ732.02c		xylulose kinase	WT
V2-14-H04	SPAC19G12.15c	tpp1	trehalose-6-phosphate phosphatase Tpp1	WT
V2-14-H05	SPAC20H4.04	mfh2	ATP-dependent 3' to 5' DNA helicase	WT
V2-14-H06	SPAC23E2.03c	ste7	meiotic suppressor protein Ste7	WT
V2-14-H07	SPAC30D11.11		Haemolysin-III family protein	WT
V2-14-H08	SPAC4G9.09c	arg11	N-acetyl-gamma-glutamyl-phosphate reductase/acetylglutamate kinase	WT
V2-14-H09	SPAC7D4.03c		conserved fungal family	WT
V2-14-H10	SPAPYUG7.02c	sin1	stress activated MAP kinase interacting protein Sin1	LS
V2-14-H11	SPBC12C2.08	dnm1	dynamin Dnm1	WT
V2-15-A01	SPBC1709.13c		lysine methyltransferase	WT
V2-15-A02	SPBC19F8.06c	meu22	amino acid permease, unknown 11	WT
V2-15-A03	SPBC24C6.06	gpa1	G-protein alpha subunit	WT
V2-15-A04	SPBC2G2.02	syj1	inositol polyphosphate phosphatase	WT
V2-15-A05	SPBC365.07c		TATA element modulatory factor homolog	WT
V2-15-A06	SPBC530.08		transcription factor	WT
V2-15-A07	SPBC839.15c	ef1a-c	translation elongation factor EF-1 alpha Ef1a-c	WT
V2-15-A08	SPCC1020.10	oca2	serine/threonine protein kinase Oca2	WT
V2-15-A09	SPCC1322.02		sequence orphan	LS
V2-15-A10	SPCC1753.02c	git3	G-protein coupled receptor Git3	WT
V2-15-A11	SPCC18B5.01c	bfr1	brefeldin A efflux transporter Bfr1	NSS
V2-15-A12	SPCC584.13		amino acid permease, unknown 14	WT
V2-15-B01	SPBC1711.05		nucleocytoplasmic transport chaperone Srp40	WT
V2-15-B02	SPBC1D7.05	byr2	MAP kinase kinase kinase Byr2	WT
V2-15-B04	SPBC2G2.06c	apl1	AP-2 adaptor complex subunit Apl1	WT
V2-15-B05	SPBC3D6.02	but2	neddylation pathway protein But2	WT
V2-15-B06	SPBC56F2.11	met6	homoserine O-acetyltransferase	WT
V2-15-B07	SPBC8E4.03		agmatinase 2	WT
V2-15-B08	SPCC11E10.05c	ynd1	nucleoside diphosphatase	WT
V2-15-B09	SPCC1442.16c	zta1	quinone oxidoreductase	WT
V2-15-B10	SPCC1795.09	yps1	aspartic protease Yps1	WT
V2-15-B11	SPCC18B5.03	wee1	dual specificity protein kinase Wee1	WT
V2-15-B12	SPCC737.04		S. pombe specific UPF0300 family protein 6	WT
V2-15-C01	SPBC1734.11		DNAJ domain protein Mas5	WT
V2-15-C02	SPBC21.05c	ral2	Ras guanyl-nucleotide exchange factor Ral2	WT
V2-15-C03	SPBC24C6.09c		phosphoketolase	WT
V2-15-C04	SPBC2G5.04c		COPII-coated vesicle component Erv41/46	WT
V2-15-C05	SPBC3E7.09		Sad1-UNC-like C-terminal	WT
V2-15-C06	SPBC582.10c		ATP-dependent DNA helicase Rhp16b	WT
V2-15-C07	SPBP35G2.08c	air1	TRAMP complex subunit	WT
V2-15-C08	SPCC11E10.09c		alpha-amylase homolog	NSS
V2-15-C09	SPCC1442.17c		DUF292 family protein	WT
V2-15-C10	SPCC18.02		membrane transporter	WT
V2-15-C11	SPCC18B5.11c	cds1	replication checkpoint kinase Cds1	WT
V2-15-C12	SPCC74.02c		mRNA cleavage and polyadenylation specificity factor complex associated protein	WT
V2-15-D01	SPBC17A3.05c		DNAJ/DUF1977 DNAJB12 homolog	LS
V2-15-D02	SPBC23G7.06c		conserved eukaryotic protein	WT
V2-15-D03	SPBC27B12.11c		transcription factor	WT
V2-15-D04	SPBC30B4.04c	sol1	SWI/SNF complex subunit Sol1	WT
V2-15-D05	SPBC3E7.11c		DNAJ protein Caj1/Djp1-type	WT
V2-15-D06	SPBC713.07c		vacuolar polyphosphatase	WT
V2-15-D07	SPBP4G3.02	pho1	acid phosphatase Pho1	WT
V2-15-D08	SPCC1223.02	nmt1	no message in thiamine Nmt1	WT
V2-15-D09	SPCC1450.02		bromodomain protein	WT
V2-15-D10	SPCC18.17c		sequence orphan	WT
V2-15-D11	SPCC417.07c	mto1	MT organizer Mto1	WT
V2-15-D12	SPCC757.05c		acetylornithine deacetylase	WT
V2-15-E01	SPBC17D11.02c		synoviolin homolog	WT
V2-15-E02	SPBC23G7.08c	rga7	GTPase activating protein Rga7	MS
V2-15-E03	SPBC29B5.02c	isp4	OPT oligopeptide transporter family	WT
V2-15-E04	SPBC32H8.02c	nep2	nedd8 protease Nep2	WT
V2-15-E05	SPBC3E7.16c	leu3	2-isopropylmalate synthase	MS
V2-15-E06	SPBC725.14	arg6	acetylglutamate synthase Arg6	WT
V2-15-E07	SPBP4H10.11c	lcf2	long-chain-fatty-acid-CoA ligase	WT
V2-15-E08	SPCC1235.12c	mug146	meiotically upregulated gene Mug46	WT
V2-15-E09	SPCC1620.07c		lunapark homolog	WT
V2-15-E10	SPCC1827.02c		cholinephosphate cytidylyltransferase	WT
V2-15-E11	SPCC4F11.03c		sequence orphan	L-MS
V2-15-E12	SPCPB16A4.03c	ade10	IMP cyclohydrolase	WT
V2-15-F01	SPBC18A7.02c		seven transmembrane receptor-like protein	WT
V2-15-F02	SPBC23G7.12c	rpt6	19S proteasome regulatory subunit Rpt6	LS
V2-15-F03	SPBC2F12.03c		EST1 family protein	WT
V2-15-F04	SPBC337.11		mitochondrial peptidase	WT
V2-15-F05	SPBC428.14		1-acylglycerol-3-phosphate acyltransferase	WT
V2-15-F06	SPBC776.15c		dihydrolipoamide S-succinyltransferase, e2 component of oxoglutarate dehydrogenase complex	WT
V2-15-F07	SPBP8B7.10c		U3 snoRNP-associated protein Utp16	MS
V2-15-F08	SPCC1259.11c	gyp2	GTPase activating protein Gyp2	WT
V2-15-F09	SPCC16A11.04	snx12	sorting nexin Snx12	WT
V2-15-F10	SPCC1827.04		ankyrin repeat protein, unknown biological role	WT
V2-15-F11	SPCC4G3.10c	rhp42	DNA repair protein Rhp42	WT
V2-15-F12	SPCPB1C11.02		amino acid permease, unknown 16	WT
V2-15-G01	SPBC18E5.11c	edc3	enhancer of mRNA decapping Edc3	WT
V2-15-G02	SPBC24C6.04		delta-1-pyrroline-5-carboxylate dehydrogenase	WT
V2-15-G03	SPBC2G2.01c	liz1	pantothenate transporter	WT
V2-15-G04	SPBC354.05c	sre2	membrane-tethered transcription factor	WT
V2-15-G05	SPBC4C3.06		actin cytoskeletal protein Syp1	WT
V2-15-G06	SPBC800.11		inosine-uridine preferring nucleoside hydrolase	WT
V2-15-G07	SPBPB2B2.19c		S. pombe specific 5Tm protein family	WT
V2-15-G08	SPCC126.04c		SAGA complex subunit Sgf73	LS
V2-15-G09	SPCC16C4.06c		tRNA pseudouridylate synthase (predicted)	WT
V2-15-G10	SPCC1840.03	sal3	karyopherin Sal3	WT
V2-15-G11	SPCC553.01c		meiotic chromosome segregation protein	L-MS
V2-15-G12	SPAC3A11.07		NADH dehydrogenase	WT
V2-15-H01	SPBC1921.03c	mex67	mRNA export receptor Mex67	LS
V2-15-H04	SPBC354.08c		DUF221 family protein	WT
V2-15-H05	SPBC530.05		transcription factor	WT
V2-15-H06	SPBC839.06	cta3	P-type ATPase, calcium transporting Cta3	WT
V2-15-H07	SPBPB7E8.01		sequence orphan	WT
V2-15-H08	SPCC126.09		vacuolar membrane zinc transporter	WT
V2-15-H09	SPCC1739.10	mug33	conserved fungal protein	WT
V2-15-H10	SPCC188.09c		glycoprotein	WT
V2-15-H11	SPCC584.01c		sulfite reductase NADPH flavoprotein subunit	WT
V2-16-A01	SPAC20G4.08		sequence orphan	WT
V2-16-A02	SPCC188.07	ccq1	telomere maintenence protein	WT
V2-16-A03	SPAC13A11.06		pyruvate decarboxylase	WT
V2-16-A04	SPAC4D7.10c		SAGA complex subunit Spt20	LS
V2-16-A05	SPBC32H8.07	git5	heterotrimeric G protein beta subunit Git5	WT
V2-16-A06	SPAC1006.04c	mcp3	sequence orphan	WT
V2-16-A07	SPAC8E11.05c		conserved fungal protein	WT
V2-16-A08	SPBC3E7.15c	mug83	sphingosine N-acyltransferase Lac1	NS
V2-16-A09	SPCC364.07		D-3 phosphoglycerate dehydrogenase	WT
V2-16-A10	SPBC8E4.04		aldo/keto reductase involved in pentose catabolism	WT
V2-16-A11	SPAC13F5.04c		endosomal sorting protein	WT
V2-16-A12	SPAC1639.01c		GNS1/SUR4 family protein	NG
V2-16-B01	SPAC1B3.08		COP9 signalosome complex subunit 12	WT
V2-16-B02	SPCC550.07		acetamidase	WT
V2-16-B03	SPBC21C3.02c		Sds3-like family	LS
V2-16-B05	SPAC11G7.06c	mug132	S. pombe specific UPF0300 family protein 3	WT
V2-16-B06	SPAC1B3.10c		SEL1 repeat protein, unknown biological role	WT
V2-16-B07	SPBC12C2.03c		FAD binding protein	WT
V2-16-B08	SPBC4.06		acid phosphatase	WT
V2-16-B09	SPCC548.07c	ght1	hexose transporter Ght1	WT
V2-16-B10	SPAC1071.05		S-adenosylmethionine-dependent methyltransferase	L-MS
V2-16-B11	SPAC13G7.04c	mac1	membrane anchored protein Mac1	WT
V2-16-B12	SPAC1687.09		conserved fungal protein	WT
V2-16-C01	SPAC1F5.07c	hem14	protoporphyrinogen oxidase	LS+WTS
V2-16-C02	SPAC25G10.04c	rec10	meiotic recombination protein Rec10	WT
V2-16-C03	SPBC2A9.11c		nuclear export factor	LS
V2-16-C04	SPAC4F10.16c		P-type ATPase	LS
V2-16-C05	SPAC1556.02c	sdh1	succinate dehydrogenase Sdh1	LS
V2-16-C06	SPAC1639.02c	trk2	potassium ion transporter Trk2	WT
V2-16-C07	SPBC1652.01		conserved fungal protein	WT
V2-16-C08	SPBC409.10	ade7	phosphoribosylamidoimidazolesuccinocarboxamide synthase Ade7	WT
V2-16-C09	SPCC584.15c		arrestin/PY protein 2	WT
V2-16-C10	SPAC110.02	pds5	cohesin-associated protein Pds5	WT
V2-16-C11	SPAC13G7.05		acyl-coA-sterol acyltransferase	WT
V2-16-C12	SPAC1687.13c	csn5	COP9/signalosome complex subunit Csn5	WT
V2-16-D01	SPAC1952.15c	rec24	meiotic recombination protein Rec24	WT
V2-16-D02	SPAC1F3.10c	2008-10-01	mitochondrial intermediate peptidase Oct1	WT
V2-16-D03	SPBC725.07	pex5	peroxisomal targeting signal receptor	WT
V2-16-D04	SPAC26F1.14c	aif1	apoptosis-inducing factor homolog Aif1	WT
V2-16-D05	SPAC29B12.02c	set2	histone lysine methyltransferase Set2	WT
V2-16-D06	SPAC222.05c	mss1	COX RNA-associated protein	LS+WTS
V2-16-D07	SPBC16C6.08c	qcr6	ubiquinol-cytochrome-c reductase complex subunit 8	WT
V2-16-D08	SPBC428.17c	wpl1	conserved fungal protein	WT
V2-16-D09	SPCC777.03c		nifs homolog	WT
V2-16-D10	SPAC11D3.06		MatE family transporter	WT
V2-16-D11	SPAC13G7.13c	msa1	RNA-binding protein Msa1	WT
V2-16-D12	SPAC16E8.13		ubiquitin-protein ligase E3	WT
V2-16-E01	SPBC16A3.10		membrane bound O-acyltransferase, MBOAT	WT
V2-16-E02	SPAC18B11.10	tup11	transcriptional corepressor Tup11	WT
V2-16-E03	SPBC947.04		DIPSY family	WT
V2-16-E04	SPAC21E11.05c	cyp8	cyclophilin family peptidyl-prolyl cis-trans isomerase Cyp8	WT
V2-16-E05	SPAC3A11.02	cps3	zinc finger protein Cps3	WT
V2-16-E06	SPAC24B11.07c		ketopantoate reductase	WT
V2-16-E07	SPBC23G7.10c		NADH-dependent flavin oxidoreductase	WT
V2-16-E08	SPCC1259.09c		pyruvate dehydrogenase protein x component	WT
V2-16-E09	SPCPB16A4.05c		urease accessory protein UREG	WT
V2-16-E10	SPAC11E3.04c	ubc13	ubiquitin conjugating enzyme Ubc13	WT
V2-16-E11	SPAC1486.02c	ucp14	UBA domain protein Ucp14	WT
V2-16-E12	SPAC17A2.13c	rad25	14-3-3 protein Rad25	WT
V2-16-F01	SPBC1539.02		sequence orphan	WT
V2-16-F02	SPBC409.07c	wis1	MAP kinase kinase Wis1	WT
V2-16-F03	SPBC646.08c		oxysterol binding protein	WT
V2-16-F04	SPAC6C3.04	cit1	citrate synthase	WT
V2-16-F05	SPAC1039.09	isp5	amino acid permease Isp5	WT
V2-16-F06	SPAC25H1.05	meu29	sequence orphan	NG
V2-16-F07	SPBC27.02c	ask1	DASH complex subunit Ask1	WT
V2-16-F08	SPCC132.01c		DUF814 family protein	WT
V2-16-F09	SPCC4G3.08	psk1	serine/threonine protein kinase Psk1	WT
V2-16-F10	SPAC11G7.01		sequence orphan	WT
V2-16-F11	SPAC14C4.15c		dipeptidyl aminopeptidase	WT
V2-16-F12	SPAC17A5.04c	mde10	spore wall assembly peptidase Mde10	WT
V2-16-G01	SPBC17D1.05		sequence orphan	WT
V2-16-G02	SPAC343.16	lys2	homoaconitate hydratase Lys2	NG
V2-16-G03	SPCC417.12		carboxylesterase-lipase family	WT
V2-16-G04	SPAC977.12		L-asparaginase	WT
V2-16-G05	SPAC25A8.02		sequence orphan	WT
V2-16-G06	SPAC26H5.08c	bgl2	glucan 1,3-beta-glucosidase Bgl2	WT
V2-16-G07	SPBC337.07c		carboxypeptidase	WT
V2-16-G08	SPCC16C4.14c	sfc4	transcription factor TFIIIC complex subunit Sfc4	WT
V2-16-G09	SPCC285.05		purine nucleoside transporter	WT
V2-16-G10	SPAC1296.03c	sxa2	serine carboxypeptidase Sxa2	LS
V2-16-G11	SPAC15A10.03c	rhp54	Rad54 homolog Rhp54	NG
V2-16-G12	SPAC17H9.19c	cdt2	WD repeat protein Cdt2	NS
V2-16-H01	SPBC18E5.01		cycloisomerase 2 family	WT
V2-16-H04	SPBC342.03		1,3-beta-glucanosyltransferase	WT
V2-16-H05	SPAC343.15	tit1	tRNA isopentenyltransferase	WT
V2-16-H06	SPAC824.09c		GTPase activating protein	WT
V2-16-H07	SPBC3B8.02	php5	CCAAT-binding factor complex subunit Php5	WT
V2-16-H08	SPCC24B10.15		PINc domain	WT
V2-16-H09	SPAC644.07		Rieske ISP assembly protein	NG
V2-16-H10	SPAC12G12.09		sequence orphan	WT
V2-16-H11	SPAC15E1.05c		ethanolamine-phosphate cytidylyltransferase	WT
V2-17-A01	SPAC186.01		DIPSY family	WT
V2-17-A02	SPAC23C11.04c	pnk1	DNA kinase/phosphatase Pnk1	WT
V2-17-A03	SPAC29A4.20		RNA polymerase II elongator complex, histone acetyltransferase subunit	WT
V2-17-A04	SPAC3F10.05c	mug113	DUF1766 family protein	WT
V2-17-A05	SPAC6G10.12c	ace2	transcription factor Ace2	MS
V2-17-A06	SPBC11B10.05c	rsp1	random septum position protein Rsp1	WT
V2-17-A07	SPBC1711.09c		SNARE associated Golgi protein	WT
V2-17-A08	SPBC36B7.02		Svf1 family protein Svf2	WT
V2-17-A09	SPBC651.05c	dot2	EAP30 family protein Dot2	WT
V2-17-A10	SPCC1672.03c		guanine deaminase	WT
V2-17-A11	SPCC31H12.05c	sds21	serine/threonine protein phosphatase Sds21	WT
V2-17-A12	SPCC794.01c		glucose-6-phosphate 1-dehydrogenase	WT
V2-17-B01	SPAC1952.11c	ure2	urease	WT
V2-17-B02	SPAC23D3.12		inorganic phosphate transporter	WT
V2-17-B03	SPAC2C4.15c	ubx2	UBX domain protein Ubx2	WT
V2-17-B04	SPAC3G6.03c		Maf-like protein	WT
V2-17-B06	SPBC1347.09		hexaprenyldihydroxybenzoate methyltransferase	WT
V2-17-B07	SPBC1773.06c		alcohol dehydrogenase	WT
V2-17-B08	SPBC3B8.05		diphthamide biosynthesis protein	WT
V2-17-B09	SPBC660.07	ntp1	alpha,alpha-trehalase Ntp1	WT
V2-17-B10	SPCC1672.06c	asp1	inositol hexakisphosphate kinase	MS
V2-17-B11	SPCC31H12.08c	ccr4	CCR4-Not complex subunit Ccr4	NG
V2-17-B12	SPCC965.05c	thp1	uracil DNA N-glycosylase Thp1	LSS
V2-17-C01	SPAC19E9.01c	nup40	nucleoporin Nup40	WT
V2-17-C02	SPAC23H4.08		RNA polymerase II associated protein	WT
V2-17-C03	SPAC2E12.03c		G-protein coupled receptor	WT
V2-17-C04	SPAC3G6.06c	rad2	FEN-1 endonuclease	WT
V2-17-C05	SPAC8C9.04		sequence orphan	WT
V2-17-C06	SPBC14C8.03	fma2	methionine aminopeptidase Fma2	WT
V2-17-C07	SPBC18E5.07		sequence orphan	WT
V2-17-C08	SPBC3B9.09	vps36	RBZ zinc finger protein Vps36	WT
V2-17-C09	SPBC691.04		mitochondrial ATP-dependent RNA helicase Mss116	MS
V2-17-C10	SPCC16A11.01		conserved fungal protein	MS
V2-17-C11	SPCC4G3.15c		CCR4-Not complex subunit Not2	WT
V2-17-C12	SPAC16E8.06c	nop12	RNA-binding protein Nop12	WT
V2-17-D01	SPAC1A6.09c	lag1	sphingosine N-acyltransferase Lag1	WT
V2-17-D02	SPAC24C9.15c	spn5	septin Spn5	WT
V2-17-D03	SPAC2F3.05c		xylose and arabinose reductase	WT
V2-17-D04	SPAC3H1.11	hsr1	transcription factor Hsr1	MS
V2-17-D05	SPAC8E11.10		short chain dehydrogenase	WT
V2-17-D06	SPBC14C8.05c	meu17	glucan-alpha-1,4-glucosidase	WT
V2-17-D07	SPBC29B5.04c		conserved fungal protein	WT
V2-17-D08	SPBC405.03c		membrane transporter	WT
V2-17-D09	SPBC9B6.11c		cr4p-like	WT
V2-17-D10	SPCC18B5.05c		phosphomethylpyrimidine kinase	WT
V2-17-D11	SPCC613.06	rpl902	60S ribosomal protein L9	WT
V2-17-D12	SPAC9E9.10c	cbh1	centromere binding protein (k-type repeat)	WT
V2-17-E01	SPAC1D4.01		sequence orphan	WT
V2-17-E02	SPAC24H6.10c		phospho-2-dehydro-3-deoxyheptonate aldolase	WT
V2-17-E03	SPAC2G11.07c	ptc3	protein phosphatase 2C Ptc3	MS
V2-17-E04	SPAC3H8.02		sec14 cytosolic factor family	MS
V2-17-E05	SPAC977.11		conserved fungal protein	WT
V2-17-E06	SPBC14F5.03c	kap123	karyopherin Kap123	WT
V2-17-E07	SPBC2D10.17	clr1	cryptic loci regulator Clr1	LS
V2-17-E08	SPBC409.11	meu18	sequence orphan	WT
V2-17-E09	SPBP22H7.04		sequence orphan	WT
V2-17-E10	SPCC23B6.01c		oxysterol binding protein	MS
V2-17-E11	SPCC63.14		conserved fungal protein	WT
V2-17-E12	SPACUNK4.12c	mug138	metallopeptidase	WT
V2-17-F01	SPAC1F5.10		ATP-dependent RNA helicase, eIF4A related	WT
V2-17-F02	SPAC25B8.17		peptidase family A22	WT
V2-17-F03	SPAC30D11.09	cwf19	complexed with Cdc5 protein Cwf19	WT
V2-17-F04	SPAC458.04c		sequence orphan	WT
V2-17-F05	SPAC9E9.05		sequence orphan	WT
V2-17-F06	SPBC16A3.03c	lyn1	sequence orphan	WT
V2-17-F07	SPBC30D10.13c	pdb1	pyruvate dehydrogenase e1 component beta subunit Pdb1	WT
V2-17-F08	SPBC428.03c	pho4	thiamine-repressible acid phosphatase Pho4	WT
V2-17-F09	SPBP26C9.02c	car1	arginase Car1	WT
V2-17-F10	SPCC24B10.20		short chain dehydrogenase	WT
V2-17-F11	SPCC663.08c		short chain dehydrogenase	WT
V2-17-F12	SPAC11D3.10		nifs homolog	WT
V2-17-G01	SPAC227.07c	pab1	protein phosphatase regulatory subunit Pab1	NS+WTS
V2-17-G02	SPAC25H1.04	mug105	DUF1671 family protein	WT
V2-17-G03	SPAC31G5.12c	maf1	repressor of RNA polymerase III Maf1	WT
V2-17-G04	SPAC688.06c	slx4	structure-specific endonuclease subunit	WT
V2-17-G05	SPAPB24D3.07c		sequence orphan	WT
V2-17-G06	SPBC16E9.12c	pab2	poly(A) binding protein Pab2	WT
V2-17-G07	SPBC32F12.05c	cwf12	complexed with Cdc5 protein Cwf12	WT
V2-17-G08	SPBC428.11		homocysteine synthase	WT
V2-17-G09	SPCC1223.04c	set11	lysine methyltransferase	WT
V2-17-G10	SPCC306.08c		malate dehydrogenase	LS
V2-17-G11	SPCC737.07c		DNA polymerase alpha-associated DNA helicase A	WT
V2-17-G12	SPAC212.04c		S. pombe specific DUF999 family protein 1	WT
V2-17-H01	SPAC22H12.01c	mug35	sequence orphan	WT
V2-17-H04	SPAC688.11	end4	Huntingtin-interacting protein homolog	WT
V2-17-H05	SPBC11B10.02c	his3	histidinol-phosphate aminotransferase imidazole acetol phosphate transaminase His3	WT
V2-17-H06	SPBC16E9.17c	rem1	meiosis-specific cyclin Rem1	WT
V2-17-H07	SPBC365.08c		Der1-like (degradation in the ER) family	WT
V2-17-H08	SPBC530.14c	dsk1	SR protein-specific kinase Dsk1	WT
V2-17-H09	SPCC1450.16c		triacylglycerol lipase	WT
V2-17-H10	SPCC306.11		sequence orphan	WT
V2-17-H11	SPCC757.07c	ctt1	catalase	WT
V2-18-A01	SPAC1F8.06	fta5	Sim4 and Mal2 associated (4 and 2 associated) protein 5	WT
V2-18-A02	SPAC57A7.08	pzh1	serine/threonine protein phosphatase Pzh1	WT
V2-18-A03	SPAC3H1.07		arginase	WT
V2-18-A04	SPBC36B7.05c		phosphatidylinositol(3)-phosphate binding protein	WT
V2-18-A05	SPCC1393.09c		RWD domain	WT
V2-18-A06	SPAC323.05c		S-adenosylmethionine-dependent methyltransferase	WT
V2-18-A07	SPBC4F6.16c	ero11	ER oxidoreductin Ero1a	WT
V2-18-A08	SPAC227.01c		Erd1 homolog	WT
V2-18-A09	SPAP8A3.03		ZIP zinc transporter 1	WT
V2-18-A10	SPBC646.02	cwf11	complexed with Cdc5 protein Cwf11	WT
V2-18-A11	SPCC61.03		conserved protein (broad species distribution)	WT
V2-18-A12	SPAC13F5.03c		glycerol dehydrogenase (Phlippen, Stevens, Wolf, Zimmermann manuscript in preparation)	WT
V2-18-B01	SPAC637.10c	rpn10	19S proteasome regulatory subunit Rpn10	LS
V2-18-B02	SPBC16A3.01	spn3	septin Spn3	WT
V2-18-B03	SPAC750.06c		S. pombe specific DUF999 protein family 4	WT
V2-18-B04	SPBC405.04c	ypt7	GTPase Ypt7	WT
V2-18-B05	SPCC18B5.10c		TREX complex subunit Tex1	WT
V2-18-B07	SPAC17A2.02c		DUF887 family protein	WT
V2-18-B08	SPAC23H3.12c		conserved protein (fungal and plant)	WT
V2-18-B09	SPBC1539.03c		argininosuccinate lyase	WT
V2-18-B10	SPBC6B1.05c		ubiquitin-like conjugating enzyme	LS
V2-18-B11	SPCC162.11c		uridine kinase	WT
V2-18-B12	SPAC14C4.12c		SWIRM domain protein	WT
V2-18-C01	SPAC922.06		short chain dehydrogenase	WT
V2-18-C02	SPCC1682.12c	ubp16	ubiquitin C-terminal hydrolase Ubp16	WT
V2-18-C03	SPBC1289.09	tim21	mitochondrial inner membrane presequence translocase complex subunit Tim21	WT
V2-18-C04	SPBC418.01c	his4	imidazoleglycerol-phosphate synthase	WT
V2-18-C05	SPAC23H3.11c		glucosidase	WT
V2-18-C06	SPAC3C7.05c	mug191	alpha-1,6-mannanase	WT
V2-18-C07	SPAC664.07c	rad9	checkpoint clamp complex protein Rad9	WT
V2-18-C08	SPAC27E2.07	pvg2	galactose residue biosynthesis protein Pvg2	WT
V2-18-C09	SPBC16C6.01c		lysine methyltransferase	WT
V2-18-C10	SPBC947.06c		spermidine family transporter	WT
V2-18-C11	SPAC20G4.07c	sts1	C-24(28) sterol reductase Sts1	NS
V2-18-C12	SPAC15A10.05c	mug182	YjeF family protein	WT
V2-18-D01	SPBC21D10.12	hob1	BAR adaptor protein Hob1	WT
V2-18-D02	SPAC227.18	lys3	saccharopine dehydrogenase [NAD+, L-lysine forming]	NG
V2-18-D03	SPBC1289.14		adducin	WT
V2-18-D04	SPBC4C3.08	mug136	acetylglucosaminyltransferase	WT
V2-18-D05	SPAC11E3.08c	nse6	Smc5-6 complex non-SMC subunit Nse6	WT
V2-18-D06	SPBC1D7.03	mug80	cyclin Clg1	WT
V2-18-D07	SPBC6B1.06c	ubp14	ubiquitin C-terminal hydrolase Ubp14	LSS
V2-18-D08	SPAC2E1P3.02c	amt3	ammonium transporter Amt3	WT
V2-18-D09	SPBC29A3.02c	his7	phosphoribosyl-AMP cyclohydrolase/phosphoribosyl-ATP pyrophosphohydrolase His7	WT
V2-18-D10	SPCC1393.02c		non-specific DNA binding protein Spt2	WT
V2-18-D11	SPAC7D4.04	taf1	Taz1 interacting factor 1	MS
V2-18-D12	SPAC15A10.09c		conserved fungal protein	WT
V2-18-E01	SPCC1739.08c		short chain dehydrogenase	WT
V2-18-E02	SPAC343.10	met11	methylenetetrahydrofolate reductase Met11	WT
V2-18-E03	SPBC18E5.13		translation initiation factor	WT
V2-18-E04	SPBC4F6.11c		asparagine synthase	WT
V2-18-E05	SPBC1778.10c	ppk21	serine/threonine protein kinase Ppk21	WT
V2-18-E06	SPBC56F2.06	mug147	sequence orphan	NG
V2-18-E07	SPBC28F2.10c	kap1	chromatin remodeling complex subunit Ngg1	WT
V2-18-E08	SPAC30D11.07	nth1	DNA endonuclease III	WT
V2-18-E09	SPBC2G2.13c		deoxycytidylate deaminase	WT
V2-18-E10	SPCC1494.09c		sequence orphan	WT
V2-18-E11	SPCC364.05	vps3	GTPase regulator Vps3	WT
V2-18-E12	SPAC167.04	pam17	presequence translocase-associated motor subunit Pam17	NG
V2-18-F01	SPAPB1A10.12c	alo1	D-arabinono-1,4-lactone oxidase	WT
V2-18-F02	SPAC3A12.17c	cys12	cysteine synthase Cys12	WT
V2-18-F03	SPBC211.06	gfh1	gamma tubulin complex subunit Gfh1	WT
V2-18-F04	SPBC651.10	nse5	Smc5-6 complex non-SMC subunit Nse5	WT
V2-18-F05	SPBC543.03c	pku80	Ku domain protein Pku80	WT
V2-18-F06	SPBC649.03	rhp14	XP-A family homolog Rhp14	WT
V2-18-F07	SPAC30C2.02	mmd1	deoxyhypusine hydroxylase	WT
V2-18-F08	SPAC4F10.13c	mpd2	GYF domain	WT
V2-18-F09	SPBC365.14c		UDP-glucose 4-epimerase	WT
V2-18-F10	SPCC553.03	pex1	AAA family ATPase Pex1	WT
V2-18-F11	SPAC10F6.05c	ubc6	ubiquitin conjugating enzyme Ubc6	NSS
V2-18-F12	SPAC1687.12c	coq4	ubiquinone biosynthesis protein Coq4	WT
V2-18-G01	SPBC428.08c	clr4	histone H3 methyltransferase Clr4	L-MS
V2-18-G02	SPAC3C7.02c		protein kinase inhibitor	WT
V2-18-G03	SPBC30D10.16	pha2	phrenate dehydratase	WT
V2-18-G04	SPBC6B1.08c	ofd1	2-oxoglutarate and Fe(II) dioxygenase domain containing protein 1	WT
V2-18-G05	SPCC74.09	mug24	RNA-binding protein	MS
V2-18-G06	SPCC622.12c		NADP-specific glutamate dehydrogenase	WT
V2-18-G07	SPAC959.04c		mannosyltransferase complex subunit	WT
V2-18-G08	SPAC5H10.06c	adh4	alcohol dehydrogenase Adh4	WT
V2-18-G09	SPBC3B9.11c	ctf1	mRNA cleavage and polyadenylation specificity factor complex subunit Ctf1	NG
V2-18-G10	SPCC576.02		hydantoin racemase family	WT
V2-18-G11	SPAC10F6.15		S. pombe specific UPF0300 family protein 1	WT
V2-18-G12	SPAC186.05c		human TMEM165 homolog	WT
V2-18-H01	SPAC9G1.12	cpd1	tRNA (m1A) methyltransferase complex subunit Cpd1	L-MS
V2-18-H04	SPCC126.01c		conserved fungal protein	WT
V2-18-H05	SPCC1840.06	atp5	F0-ATPase delta subunit	WT
V2-18-H06	SPBC1683.03c		membrane transporter	WT
V2-18-H07	SPAC1399.02		membrane transporter	WT
V2-18-H08	SPAP27G11.08c	meu32	sequence orphan	WT
V2-18-H09	SPBC418.02		NatA N-acetyltransferase complex subunit	WT
V2-18-H10	SPCC576.11	rpl15	60S ribosomal protein L15	WT
V2-18-H11	SPAC12G12.10		WD repeat protein, human WDR21 family	WT
V2-19-A01	SPAC18B11.02c		pseudouridylate synthase	WT
V2-19-A02	SPAC1D4.06c	csk1	cyclin-dependent kinase activating kinase Csk1	NS+WTS	NS+WTS
V2-19-A03	SPAC24B11.13	hem3	hydroxymethylbilane synthase	WT
V2-19-A04	SPAC3C7.09	set8	lysine methyltransferase Set8	WT
V2-19-A05	SPAC589.07c		WD repeat protein Atg18	LS	LS
V2-19-A06	SPAC890.05		ribosome biogenesis protein	WT
V2-19-A07	SPBC119.16c		conserved fungal protein	WT
V2-19-A08	SPBC16E9.02c		CUE domain protein Cue5	NS+WTS
V2-19-A09	SPBC20F10.07		GRAM domain protein	WT
V2-19-A10	SPBC31F10.10c		zf-MYND type zinc finger protein	WT
V2-19-A11	SPBC800.05c	tub1	tubulin alpha 2	L-MS
V2-19-A12	SPBP4G3.03		PI31 proteasome regulator related	WT
V2-19-B01	SPAC1952.06c		DUF1716 family protein	WT
V2-19-B02	SPAC1F12.05		conserved fungal protein	WT
V2-19-B03	SPAC26H5.07c		seven transmembrane receptor-like protein	WT
V2-19-B04	SPAC458.02c		mRNP complex	WT
V2-19-B05	SPAC5D6.05	2008-09-11	mediator complex subunit Pmc6	MS	NS+WTS
V2-19-B06	SPAC922.05c		membrane transporter	WT
V2-19-B08	SPBC1773.04		flavonol reductase/cinnamoyl-CoA reductase family	WT
V2-19-B09	SPBC25B2.06c	btb2	BTB/POZ domain protein Btb2	WT
V2-19-B10	SPBC32F12.11	tdh1	glyceraldehyde-3-phosphate dehydrogenase Tdh1	WT
V2-19-B11	SPBC887.17		uracil permease	L-MS
V2-19-B12	SPBP4H10.09	rsv1	transcription factor Rsv1	L	NG
V2-19-C01	SPAC19A8.02		transcriptional coactivator	WT
V2-19-C02	SPAC20G4.04c	hus1	checkpoint clamp complex protein Hus1	WT
V2-19-C03	SPAC27F1.03c	uch1	ubiquitin C-terminal hydrolase Uch1	WT
V2-19-C04	SPAC4A8.04	isp6	vacuolar serine protease Isp6	?
V2-19-C05	SPAC5H10.09c		3-methyl-2-oxobutanoate hydroxymethyltransferase	WT
V2-19-C06	SPAC9G1.07		sequence orphan	WT
V2-19-C07	SPBC1198.14c	fbp1	fructose-1,6-bisphosphatase Fbp1	WT
V2-19-C08	SPBC1773.08c		mannosyltransferase complex subunit	WT
V2-19-C09	SPBC25B2.07c	mug164	microtubule-associated protein	WT
V2-19-C10	SPBC354.07c		oxysterol binding protein	WT
V2-19-C11	SPBC8D2.12c		mitochondrial DNA binding protein	WT
V2-19-C12	SPCC1223.12c	meu10	conserved fungal family	WT
V2-19-D01	SPAC19G12.03	cda1	chitin deacetylase Cda1	WT
V2-19-D02	SPAC212.08c		S. pombe specific GPI anchored protein family 1	NSS	NS+WTS
V2-19-D03	SPAC27F1.08	pdt1	Nramp family manganese ion transporter	WT
V2-19-D04	SPAC4G8.07c		tRNA (m5U54) methyltransferase Trm2	WT
V2-19-D05	SPAC5H10.13c	gmh2	alpha-1,2-galactosyltransferase Gmh2	WT
V2-19-D06	SPAC9G1.08c		phospholipase	WT
V2-19-D07	SPBC12C2.07c		spermidine synthase	WT
V2-19-D08	SPBC1773.12		transcription factor	NSS
V2-19-D09	SPBC25H2.03		vacuolar protein involved in phosphoinositide metabolism	WT
V2-19-D10	SPBC359.05	abc3	ABC transporter Abc3	WT
V2-19-D11	SPBC902.06	mto2	MT organizer Mto2	WT
V2-19-D12	SPCC1442.01	ste6	guanyl-nucleotide exchange factor Ste6	WT	NG
V2-19-E01	SPAC1B3.03c	wis2	cyclophilin family peptidyl-prolyl cis-trans isomerase Wis2	WT
V2-19-E02	SPAC222.08c		imidazoleglycerol-phosphate synthase	WT
V2-19-E03	SPAC29B12.05c		S-adenosylmethionine-dependent methyltransferase	WT
V2-19-E04	SPAC4H3.04c		UPF0103 family	WT
V2-19-E05	SPAC630.14c	tup12	transcriptional corepressor Tup12	WT
V2-19-E06	SPAC9G1.11c	spn4	septin Spn4	WT
V2-19-E07	SPBC14C8.17c		SAGA complex subunit Spt8	WT	NS+WTS
V2-19-E08	SPBC17A3.03c		phosphoprotein phosphatase	WT
V2-19-E09	SPBC25H2.15		programmed cell death protein homolog	WT
V2-19-E10	SPBC3B8.07c	dsd1	dihydroceramide delta-4 desaturase	WT
V2-19-E11	SPBC947.01		AAA family ATPase Sur2	WT
V2-19-E12	SPCC1753.03c	rec7	meiotic recombination protein Rec7	WT
V2-19-F01	SPAC1B3.16c	vht1	vitamin H transporter Vth1	MS
V2-19-F02	SPAC227.06		Rab GTPase binding	WT	MS
V2-19-F03	SPAC31G5.09c	spk1	MAP kinase Spk1	WT
V2-19-F04	SPAC521.03		short chain dehydrogenase	WT
V2-19-F05	SPAC637.03		conserved fungal protein	WT
V2-19-F06	SPAP27G11.02		TPR repeat protein, unknown biological role	WT
V2-19-F07	SPBC15D4.09c		cystathionine gamma-synthase	MS
V2-19-F08	SPBC18H10.20c		conserved fungal protein	WT
V2-19-F09	SPBC29A10.06c		conserved fungal protein	WT
V2-19-F10	SPBC3B9.15c	scp1	sterol regulatory element binding protein Scp1	WT
V2-19-F11	SPBC947.09		ThiJ domain protein	WT	LS
V2-19-F12	SPCC24B10.11c		THO complex subunit 7	WT
V2-19-G01	SPAC1D4.02c		human GRASP protein homolog	WT
V2-19-G02	SPAC23H3.05c	swd1	COMPASS complex subunit Swd1	WT
V2-19-G03	SPAC3C7.03c	rhp55	RecA family ATPase Rhp55	WT
V2-19-G04	SPAC56F8.05c	mug64	conserved fungal protein	WT
V2-19-G05	SPAC644.11c		pyruvate dehydrogenase (lipoamide) kinase	WT
V2-19-G06	SPAPB1A10.05		sequence orphan	WT
V2-19-G07	SPBC1683.08	ght4	hexose transporter Ght4	WT	LS
V2-19-G08	SPBC19C7.08c		leucine carboxyl methyltransferase	WT
V2-19-G09	SPBC2G2.09c	crs1	meiosis specific cyclin Crs1	WT
V2-19-G10	SPBC651.03c	gyp10	GTPase activating protein Gyp10	WT
V2-19-G11	SPBP23A10.16	sdh4	TIM22 inner membrane protein import complex anchor subunit Tim18	WT
V2-19-G12	SPCC285.13c		nucleoporin Nup60	WT
V2-19-H01	SPAC1D4.03c	aut12	autophagy associated protein Aut12	LS	LS
V2-19-H04	SPAC589.03c		sequence orphan	WT
V2-19-H05	SPAC869.10c		proline specific permease	WT
V2-19-H06	SPAPJ696.01c	vps17	retromer complex subunit Vps17	NS
V2-19-H07	SPBC1685.07c		amino acid transporter	MS
V2-19-H08	SPBC19C7.12c		alpha-1,2-mannosyltransferase	WT
V2-19-H09	SPBC31A8.01c	cwl1	reticulon-like protein	WT
V2-19-H10	SPBC660.06		conserved fungal protein	WT
V2-19-H11	SPBP35G2.13c	swc2	chromatin remodeling complex subunit Swc2	WT
V2-20-A01	SPCC306.05c	ins1	INSIG domain protein	WT
V2-20-A02	SPCC594.02c		conserved fungal protein	WT
V2-20-A03	SPCC736.13		short chain dehydrogenase	WT
V2-20-A04	SPAC23H4.09	cdb4	curved DNA-binding protein Cdb4	WT
V2-20-A05	SPAC31A2.11c	cuf1	Cu metalloregulatory transcription factor Cuf1	WT
V2-20-A06	SPBC2D10.11c		nucleosome assembly protein Nap2	WT
V2-20-A07	SPBC16A3.14		mitochondrial ribosomal protein subunit S26	WT
V2-20-A08	SPAC27D7.03c	mei2	RNA-binding protein involved in meiosis Mei2	NS
V2-20-A09	SPCC16A11.03c		conserved protein (fungal and protazoan)	WT
V2-20-A10	SPAC1002.06c	bqt2	bouquet formation protein Bqt2	WT
V2-20-A11	SPAC1565.04c	ste4	adaptor protein Ste4	WT
V2-20-A12	SPAC1B1.04c		poly(A)-specific ribonuclease complex subunit Pan3	WT
V2-20-B01	SPCC31H12.04c	rpl1202	60S ribosomal protein L12.1/L12A	WT
V2-20-B02	SPCC594.04c		steroid oxidoreductase superfamily protein	WT
V2-20-B03	SPCC757.09c	rnc1	RNA-binding protein that suppresses calcineurin deletion Rnc1	WT
V2-20-B04	SPAC1F7.12	yak3	aldose reductase YakC	WT
V2-20-B05	SPCC1795.03	gms1	UDP-galactose transporter Gms1	WT
V2-20-B06	SPCC417.11c		glutamate-1-semialdehyde 2,1-aminomutaseaminotransferase	WT
V2-20-B07	SPAC1071.11		NADH-dependent flavin oxidoreductase	WT
V2-20-B09	SPCC16A11.16c		ARM1 family	WT
V2-20-B10	SPAC1002.07c	ats1	N-acetyltransferase Ats1	WT
V2-20-B11	SPAC15A10.07		sequence orphan	WT
V2-20-B12	SPAC1F5.08c	yam8	calcium transport protein	WT
V2-20-C01	SPCC364.06	nap1	nucleosome assembly protein Nap1	WT
V2-20-C02	SPCC645.11c	mug117	meiotically upregulated gene Mug117	WT
V2-20-C03	SPCC757.11c		membrane transporter	WT
V2-20-C04	SPAC186.09		pyruvate decarboxylase	WT
V2-20-C05	SPAC5D6.09c	mug86	acetate transporter	WT
V2-20-C06	SPBC3B8.03		saccharopine dehydrogenase	WT
V2-20-C07	SPAC1D4.05c		Erd1 homolog	WT
V2-20-C08	SPAC31A2.15c	dcc1	DNA replication factor C complex subunit Dcc1	WT
V2-20-C09	SPCC1884.02	nic1	NiCoT heavy metal ion transporter Nic1	MS
V2-20-C10	SPAC1071.09c		DNAJ domain protein, DNAJC9 family	WT
V2-20-C11	SPAC15E1.02c		DUF1761 family protein	WT
V2-20-C12	SPAC20H4.06c		RNA-binding protein	WT
V2-20-D01	SPCC417.05c	chr2	chitin synthase regulatory factor Chr2	WT
V2-20-D02	SPCC663.06c		short chain dehydrogenase	WT
V2-20-D03	SPCC777.12c		sequence orphan	WT
V2-20-D04	SPAC5D6.13		Golgi phosphoprotein 3 family	WT
V2-20-D05	SPAC688.03c		human AMMECR1 homolog	WT
V2-20-D06	SPBC16D10.07c	sir2	Sir2 family histone deacetylase Sir2	L-MS
V2-20-D07	SPAC24B11.06c	sty1	MAP kinase Sty1	WT
V2-20-D08	SPAC513.07		flavonol reductase/cinnamoyl-CoA reductase family	NSS
V2-20-D09	SPCC594.05c		COMPASS complex subunit	WT
V2-20-D10	SPAC1142.05	ctr5	copper transporter complex subunit Ctr5	NG
V2-20-D11	SPAC17A5.07c	ulp2	SUMO deconjugating peptidase Ulp2	WT
V2-20-D12	SPAC22A12.11	dak1	dihydroxyacetone kinase Dak1	WT
V2-20-E01	SPCC4F11.04c		mannosyltransferase complex subunit	WT
V2-20-E02	SPCC663.10		methyltransferase, DUF1613 family	WT
V2-20-E03	SPCC794.12c	mae2	malic enzyme	MS
V2-20-E04	SPAC9E9.15		CIA30 family protein	WT
V2-20-E05	SPAC6F12.06		Rho GDP dissociation inhibitor Rdi1	WT
V2-20-E06	SPAC26A3.01	sxa1	aspartic protease Sxa1	WT
V2-20-E07	SPAC1F8.03c	str3	siderophore-iron transporter Str3	WT
V2-20-E08	SPAC5H10.04		NADPH dehydrogenase	WT
V2-20-E09	SPCC794.03		amino acid permease, unknown 13	WT
V2-20-E10	SPAC1142.07c	vps32	vacuolar sorting protein Vps32	WT
V2-20-E11	SPAC17A5.10		conserved fungal protein	WT
V2-20-E12	SPAC22F8.02c	pvg5	PvGal biosynthesis protein Pvg5	WT
V2-20-F01	SPCC548.05c		ubiquitin-protein ligase E3	WT
V2-20-F02	SPCC70.04c		sequence orphan	WT
V2-20-F03	SPCP1E11.04c	pal1	membrane associated protein Pal1	WT
V2-20-F04	SPBC18H10.19		human UVRAG (UV radiation resistance) homolog	WT
V2-20-F05	SPAP27G11.14c		sequence orphan	WT
V2-20-F06	SPBC12C2.04		NAD binding dehydrogenase family protein	WT
V2-20-F07	SPAC212.01c		S. pombe specific DUF999 family protein 2	WT
V2-20-F08	SPBC1604.12		sequence orphan	LS
V2-20-F09	SPCC794.09c	ef1a-a	translation elongation factor EF-1 alpha Ef1a-a	WT
V2-20-F10	SPAC11D3.05		membrane transporter	WT
V2-20-F11	SPAC17H9.09c	ras1	GTPase Ras1	WT
V2-20-F12	SPAC22F8.05		alpha,alpha-trehalose-phosphate synthase	WT
V2-20-G01	SPCC553.04	cyp9	cyclophilin family peptidyl-prolyl cis-trans isomerase Cyp9	WT
V2-20-G02	SPCC736.04c	gma12	alpha-1,2-galactosyltransferase Gma12	WT
V2-20-G03	SPCC645.08c	snd1	RNA-binding protein Snd1	WT
V2-20-G04	SPBC1105.01	rrp12	rRNA processing protein Rrp12	WT
V2-20-G05	SPBC19C2.13c	ctu2	conserved eukaryotic protein	WT
V2-20-G06	SPBC16E9.07	mug100	sequence orphan	WT
V2-20-G07	SPAC22A12.17c		short chain dehydrogenase	WT
V2-20-G08	SPBC3H7.12		sequence orphan	WT
V2-20-G09	SPCPB16A4.02c		conserved fungal protein	WT
V2-20-G10	SPAC11E3.13c		1,3-beta-glucanosyltransferase	WT
V2-20-G11	SPAC1952.12c	csn71	COP9/signalosome complex subunit 7a	WT
V2-20-G12	SPAC23D3.04c	gpd2	glycerol-3-phosphate dehydrogenase Gpd2	WT
V2-20-H01	SPCC576.13	swc5	chromatin remodeling complex subunit Swc5	WT
V2-20-H04	SPAC22G7.03		sequence orphan	WT
V2-20-H05	SPCC1020.08		wybutosine biosynthesis protein Tyw1	WT
V2-20-H06	SPBC776.16		sequence orphan	WT
V2-20-H07	SPAC26H5.10c	tif51	translation initiation factor eIF5A	WT
V2-20-H08	SPCC1393.03	rps1501	40S ribosomal protein S15	WT
V2-20-H09	SPAC23C11.06c		hydrolase	WT
V2-20-H10	SPAC13G6.08		Cdc20/Fizzy family WD repeat protein	WT
V2-20-H11	SPAC19D5.02c		peroxisomal membrane protein Pex22	WT
V2-21-A01	SPAC23D3.11	ayr1	1-acyldihydroxyacetone phosphate reductase	WT
V2-21-A02	SPAC3G9.07c	hos2	histone deacetylase (class I) Hos2	WT
V2-21-A03	SPAC6C3.06c		P-type ATPase, calcium transporting	WT
V2-21-A04	SPBC1198.01		glutathione-dependent formaldehyde dehydrogenase	WT
V2-21-A05	SPBC1773.17c		hydroxyacid dehydrogenase	WT
V2-21-A06	SPBC28F2.02	mep33	mRNA export protein Mep33	WT
V2-21-A07	SPBC3D6.04c	mad1	mitotic spindle checkpoint protein Mad1	WT
V2-21-A08	SPBC947.15c		NADH dehydrogenase	WT
V2-21-A09	SPCC1442.07c		ubiquitin/metalloprotease fusion protein	WT
V2-21-A10	SPCC1840.09		NAD dependent epimerase/dehydratase family protein	WT
V2-21-A11	SPCC576.17c		membrane transporter	WT
V2-21-A12	SPCP31B10.05		tyrosyl-DNA phosphodiesterase	WT
V2-21-B01	SPAC23H3.08c	bub3	mitotic spindle checkpoint protein Bub3	WT
V2-21-B02	SPAC4A8.09c	cwf21	complexed with Cdc5 protein Cwf21	WT
V2-21-B03	SPAC6F6.02c	pof5	F-box protein Pof5	WT
V2-21-B04	SPBC1271.12	kes1	oxysterol binding protein	WT
V2-21-B05	SPBC1861.02	abp2	ARS binding protein Abp2	WT
V2-21-B06	SPBC28F2.05c		xylose and arabinose reductase	WT
V2-21-B07	SPBC3D6.06c		ribose-phosphate pyrophosphokinase	WT
V2-21-B08	SPBCPT2R1.01c		S. pombe specific DUF999 protein family 9	WT
V2-21-B10	SPCC24B10.10c		mitochondrial outer membrane ATPase Msp1	WT
V2-21-B11	SPCC613.03		conserved fungal protein	WT
V2-21-B12	SPBC11C11.09c	rpl502	60S ribosomal protein L5	WT
V2-21-C01	SPAC25B8.01	dap1	cytochrome P450 regulator Dap1	WT
V2-21-C02	SPAC4G8.10	gos1	SNARE Gos1	LS
V2-21-C03	SPAC6F6.11c		pyridoxal kinase	WT
V2-21-C04	SPBC1683.07	mal1	alpha-glucosidase Mal1	LS
V2-21-C05	SPBC1861.06c	mug131	S. pombe specific UPF0300 family protein 4	WT
V2-21-C06	SPBC2G5.02c		CK2 family regulatory subunit	WT
V2-21-C07	SPBC609.04	caf5	spermine family transporter	WT
V2-21-C08	SPBP23A10.14c	ell1	RNA polymerase II transcription elongation factor SpELL	WT
V2-21-C09	SPCC1442.11c		sequence orphan	WT
V2-21-C10	SPCC297.04c	set7	histone lysine methyltransferase Set7	WT
V2-21-C11	SPCC736.09c		TRAX	WT
V2-21-C12	SPAC22E12.06c	gmh3	alpha-1,2-galactosyltransferase Gmh3	WT
V2-21-D01	SPAC25B8.15c		wybutosine biosynthesis protein Tyw3	WT
V2-21-D02	SPAC4G8.11c	atp10	F1-F0 ATPase assembly protein	NG
V2-21-D03	SPAC869.06c		cation binding protein	WT
V2-21-D04	SPBC16C6.03c		sequence orphan	WT
V2-21-D05	SPBC19C2.04c	ubp11	ubiquitin C-terminal hydrolase Ubp11	WT
V2-21-D06	SPBC31F10.03		ChaC-like protein	WT
V2-21-D07	SPBC660.17c		sequence orphan	WT
V2-21-D08	SPBP4H10.18c		sequence orphan	WT
V2-21-D09	SPCC1450.08c	wtf16	wtf element Wtf16	NG
V2-21-D10	SPCC306.07c		U3 snoRNP-associated protein Cic1/Utp30 family	WT
V2-21-D11	SPCC737.05		peroxin Pex28/29	WT
V2-21-D12	SPBC106.03		DUF1776 family protein	WT
V2-21-E01	SPAC25G10.02	cce1	mitochondrial cruciform cutting endonuclease Cce1	WT
V2-21-E02	SPAC4H3.14c		sequence orphan	WT
V2-21-E03	SPAP32A8.02		xylose and arabinose reductase	WT
V2-21-E04	SPBC16C6.09	ogm4	protein O-mannosyltransferase Ogm4	WT
V2-21-E05	SPBC20F10.10		cyclin pho85 family	WT
V2-21-E06	SPBC336.10c	tif512	translation initiation factor	WT
V2-21-E07	SPBC685.04c	aps2	AP-2 adaptor complex subunit Aps2	WT
V2-21-E08	SPCC1020.05		phosphoprotein phosphatase	WT
V2-21-E09	SPCC1494.08c		conserved fungal protein	LSS
V2-21-E10	SPCC330.03c		NADPH-hemoprotein reductase	WT
V2-21-E11	SPCC777.08c	bit61	HbrB family protein	WT
V2-21-E12	SPBC28E12.04		sequence orphan	WT
V2-21-F01	SPAC27D7.10c		S. pombe specific But2 family protein	WT
V2-21-F02	SPAC5D6.07c	pxa1	PXA domain protein	WT
V2-21-F03	SPAPB24D3.02c		amino acid permease, unknown 3	WT
V2-21-F04	SPBC16G5.15c	fkh2	fork head transcription factor Fkh2	WT
V2-21-F05	SPBC215.11c		aldo/keto reductase, unknown biological role	WT
V2-21-F06	SPBC36.06c	spo9	farnesyl pyrophosphate synthetase	WT
V2-21-F07	SPBC839.13c	rpl1601	60S ribosomal protein L13/L16	WT
V2-21-F08	SPCC1259.08		conserved fungal protein	WT
V2-21-F09	SPCC14G10.03c	ump1	proteasome maturation factor Ump1	WT
V2-21-F10	SPCC338.08	ctp1	sequence orphan	WT
V2-21-F11	SPCC965.08c	alr1	alanine racemase Alr1	WT
V2-21-F12	SPAC9.12c	atp12	F1-ATPase chaperone Atp12	WT
V2-21-G01	SPAC29E6.09		sequence orphan	WT
V2-21-G02	SPAC5H10.05c		NADHdh_2 domain protein	WT
V2-21-G03	SPAPB24D3.08c		NADP-dependent oxidoreductase	WT
V2-21-G04	SPBC1703.03c		armadillo repeat protein, unknown biological role	WT
V2-21-G05	SPBC21B10.07		glycosyl hydrolase family 16	WT
V2-21-G06	SPBC365.16		sequence orphan	WT
V2-21-G07	SPBC887.15c		sphingosine hydroxylase	L-MS
V2-21-G08	SPCC1259.14c	meu27	S. pombe specific UPF0300 family protein 5	WT
V2-21-G09	SPCC162.03		short chain dehydrogenase	WT
V2-21-G10	SPCC364.01		sequence orphan	WT
V2-21-G11	SPCC965.13		membrane transporter	WT
V2-21-G12	SPAC1786.01c		triacylglycerol lipase	WT
V2-21-H01	SPAC2E1P5.03		DNAJ domain protein Erj5	WT
V2-21-H04	SPBC1709.11c	png2	ING family homolog Png2	WT
V2-21-H05	SPBC23E6.10c		methylthioribose-1-phosphate isomerase	WT
V2-21-H06	SPBC3B9.13c	rpp102	60S acidic ribosomal protein Rpp1-2	WT
V2-21-H07	SPBC947.05c		ferric-chelate reductase	WT
V2-21-H08	SPCC126.13c		histone deacetylase complex subunit, SAP128 family	WT
V2-21-H09	SPCC162.12	tco89	sequence orphan	WT
V2-21-H10	SPCC4G3.02	aph1	bis(5'-nucleosidyl)-tetraphosphatase	WT
V2-21-H11	SPCC970.05	rpl3601	60S ribosomal protein L36	WT
V2-22-A01	SPAC6B12.12	tom70	mitochondrial TOM complex subunit Tom70	WT
V2-22-A02	SPAC1805.16c		purine nucleoside phosphorylase	WT
V2-22-A03	SPAC13G6.02c	rps101	40S ribosomal protein S3a	WT
V2-22-A04	SPBPB10D8.07c		membrane transporter	WT
V2-22-A05	SPAC14C4.01c		DUF1770 family protein	WT
V2-22-A06	SPAC186.08c		L-lactate dehydrogenase	NSS
V2-22-A07	SPAC22G7.07c		mRNA (N6-adenosine)-methyltransferase	WT
V2-22-A08	SPAC31G5.11	pac2	cAMP-independent regulatory protein Pac2	WT
V2-22-A09	SPAC806.04c		DUF89 family protein	WT
V2-22-A10	SPBC16G5.13		sequence orphan	WT
V2-22-A11	SPBC29A10.01	ccr1	NADPH-cytochrome p450 reductase	WT
V2-22-A12	SPBC359.04c		DIPSY family	WT
V2-22-B01	SPCC330.06c		thioredoxin peroxidase	WT
V2-22-B02	SPAP7G5.04c	lys1	aminoadipate-semialdehyde dehydrogenase	WT
V2-22-B03	SPAC31G5.04		homoisocitrate dehydrogenase	WT
V2-22-B04	SPCC11E10.03	mug1	dynactin complex subunit	NSS
V2-22-B05	SPAC15E1.10		PI31 proteasome regulator related	WT
V2-22-B06	SPAC18G6.04c	shm2	serine hydroxymethyltransferase Shm2	WT
V2-22-B07	SPAC22H12.05c		fasciclin domain protein	MS
V2-22-B08	SPAC323.01c		mitochondrial NADH kinase	WT
V2-22-B09	SPAC8F11.10c	pvg1	pyruvyltransferase	WT
V2-22-B11	SPBC29A10.05	exo1	exonuclease I Exo1	WT
V2-22-B12	SPBC3B9.04		mitochondrial methyltransferase	WT
V2-22-C01	SPCC550.10	meu8	betaine aldehyde dehydrogenase	WT
V2-22-C02	SPAC13G6.06c	gcv2	glycine cleavage complex subunit P	WT
V2-22-C03	SPBC16G5.11c	bag101	BAG family molecular chaperone regulator	WT
V2-22-C04	SPCC23B6.02c		sequence orphan	WT
V2-22-C05	SPAC16C9.01c		carbohydrate kinase	WT
V2-22-C06	SPAC1952.10c		conserved fungal protein	WT
V2-22-C07	SPAC23G3.10c	ssr3	SWI/SNF and RSC complex subunit Ssr3	WT
V2-22-C08	SPAC4A8.02c		conserved protein (broad species distribution)	WT
V2-22-C09	SPACUNK4.09		conserved protein	WT
V2-22-C10	SPBC16H5.06	rip1	ubiquinol-cytochrome-c reductase complex subunit 5	NG
V2-22-C11	SPBC29A10.11c	vps902	guanyl-nucleotide exchange factor Vps902	WT
V2-22-C12	SPBC3H7.11		actin binding methyltransferase	WT
V2-22-D01	SPCC24B10.14c	xlf1	xrcc4 like factor	MS
V2-22-D02	SPAC140.04		conserved fungal protein	MS
V2-22-D03	SPBC428.05c	arg12	argininosuccinate synthase	MS
V2-22-D04	SPCC5E4.10c		sequence orphan	WT
V2-22-D05	SPAC16E8.05c	mde1	sequence orphan	WT
V2-22-D06	SPAC19G12.09		NADH/NADPH dependent indole-3-acetaldehyde reductase AKR3C2	WT
V2-22-D07	SPAC24C9.12c		glycine hydroxymethyltransferase	WT
V2-22-D08	SPAC4F8.15	itr1	myo-inositol transporter Itr1	WT
V2-22-D09	SPAPB1A10.14		F-box protein, unnamed	WT
V2-22-D10	SPBC1709.04c	cyp3	cyclophilin family peptidyl-prolyl cis-trans isomerase Cyp3	WT
V2-22-D11	SPBC2A9.07c		zf-PARP-type zinc finger protein	WT
V2-22-D12	SPBC685.03		sequence orphan	WT
V2-22-E01	SPAC18G6.13		sequence orphan	WT
V2-22-E02	SPAC1834.09	mug51	conserved fungal protein	WT
V2-22-E03	SPBC56F2.05c		transcription factor	WT
V2-22-E04	SPCC825.04c		N-acetyltransferase	WT
V2-22-E05	SPAC17A5.09c		protein phosphatase regulatory subunit Glc9	WT
V2-22-E06	SPAC20G8.07c	erg2	C-8 sterol isomerase Erg2	WT
V2-22-E07	SPAC25B8.05		pseudouridylate synthase	WT
V2-22-E08	SPAC4G9.13c	vps26	retromer complex subunit Vps26	LS
V2-22-E09	SPAPB1E7.02c	mcl1	DNA polymerase alpha accessory factor Mcl1	LS
V2-22-E10	SPBC18E5.08		N-acetyltransferase	NSS
V2-22-E11	SPBC2G5.06c	hmt2	sulfide-quinone oxidoreductase	WT
V2-22-E12	SPBC839.17c	fkh1	FKBP-type peptidyl-prolyl cis-trans isomerase Fkh1	LS
V2-22-F01	SPBC119.05c		Wiskott-Aldrich syndrome homolog binding protein Lsb1	WT
V2-22-F02	SPAC19G12.13c		sequence orphan	WT
V2-22-F03	SPBPB10D8.04c		membrane transporter	WT
V2-22-F04	SPBC1271.01c	pof13	F-box protein Pof13	WT
V2-22-F05	SPAC17G6.17	pof8	F-box protein Pof8	WT
V2-22-F06	SPAC222.12c	atp2	F1-ATPase beta subunit	WT
V2-22-F07	SPAC26A3.07c	rpl1101	60S ribosomal protein L11	WT
V2-22-F08	SPAC5D6.02c	mug165	sequence orphan	WT
[truncated: 1,081 more rows]

## Sheet: Sheet2
M-1030H ver2.0 Position	Gene ID	Gene name	Gene description	Spot Scoring PMA-Leu	Spot Scoring Key
V2-19-B12	SPBP4H10.09	rsv1	transcription factor Rsv1	LS	LS = Low Staining
V2-30-D02	SPAP7G5.03		conjugation protein	LS+NS	NS = Non-Staining
V2-28-D07	SPAC9E9.14	vps24	vacuolar sorting protein Vps24	LS+DE	DE = Dark edges
V2-28-A02	SPBC19C7.01		Mago binding protein homolog	LS+NSS	NSS = WT + Non-Staining
V2-29-B10	SPAC23H3.06	apl6	AP-3 adaptor complex subunit Apl6	LS
V2-04-C07	SPAC4F10.07c	atg13	autophagy associated protein Atg13	LS
V2-19-H01	SPAC1D4.03c	aut12	autophagy associated protein Aut12	LS
V2-25-E09	SPAC13D6.02c	byr3	zinc finger protein Byr3	LS
E2	SPCC31H12.08c	ccr4	CCR4-Not complex subunit Ccr4	LS
V2-13-F06	SPBC26H8.03	cho2	phosphatidylethanolamine N-methyltransferase Cho2	LS
V2-17-E07	SPBC2D10.17	clr1	cryptic loci regulator Clr1	LS
V2-14-A05	SPAC1B3.17	clr2	chromatin silencing protein Clr2	LS
V2-26-C01	SPBC215.03c	csn1	COP9/signalosome complex subunit Csn1	LS
V2-13-A08	SPAC17A2.09c	csx1	RNA-binding protein Csx1	LS
V2-13-B05	SPAPB1E7.06c	eme1	Holliday junction resolvase subunit Eme1	LS
V2-30-D04	SPBC106.20	exo70	exocyst complex subunit Exo70	LS
V2-08-H01	SPBC336.01	fbh1	DNA helicase I	LS
V2-22-E12	SPBC839.17c	fkh1	FKBP-type peptidyl-prolyl cis-trans isomerase Fkh1	LS
V2-12-A02	SPAC20G4.02c	fus1	formin Fus1	LS
V2-21-C02	SPAC4G8.10	gos1	SNARE Gos1	LS
V2-31-C09	SPCC622.19	jmj4	Jmj4 protein	LS
V2-33-B05	SPAC17C9.02c	lys7	alpha-aminoadipate reductase phosphopantetheinyl transferase Lys7	LS
V2-21-C04	SPBC1683.07	mal1	alpha-glucosidase Mal1	LS
V2-09-B06	SPBC25B2.02c	mam1	M-factor transporter Mam1	LS
V2-33-A07	SPAP11E10.02c	mam3	cell agglutination protein Mam3	LS
V2-24-B08	SPAC10F6.12c	mam4	protein-S isoprenylcysteine O-methyltransferase Mam4	LS
V2-22-E09	SPAPB1E7.02c	mcl1	DNA polymerase alpha accessory factor Mcl1	LS
V2-29-C10	SPAC25H1.09	mde5	alpha-amylase homolog Mde5	LS
V2-08-G01	SPBC32H8.11	mei4	meiotic forkhead transcription factor Mei4	LS
V2-32-B07	SPAC6B12.16	meu26	conserved fungal protein	LS
V2-15-H01	SPBC1921.03c	mex67	mRNA export receptor Mex67	LS
V2-10-A07	SPAC694.06c	mrc1	mediator of replication checkpoint 1	LS
V2-06-F11	SPAC8F11.03	msh3	MutS protein homolog 3	LS
V2-08-C04	SPBC4B4.10c	mug77	autophagy associated protein Atg5	LS
V2-07-G12	SPBC31F10.09c	nut2	mediator complex subunit Med10	LS
V2-24-D07	SPAC21E11.03c	pcr1	transcription factor Pcr1	LS
V2-30-F10	SPBC119.08	pmk1	MAP kinase Pmk1	LS
V2-10-E01	SPAC4D7.03	pop2	F-box/WD repeat protein Pop2	LS
V2-03-D04	SPAC12B10.14c	ppk2	serine/threonine protein kinase Ppk2	LS
V2-03-G03	SPAC23C4.08	rho3	Rho family GTPase Rho3	LS
V2-08-C11	SPCC11E10.08	rik1	silencing protein Rik1	LS
V2-18-B01	SPAC637.10c	rpn10	19S proteasome regulatory subunit Rpn10	LS
V2-27-A11	SPAPJ698.02c	rps002	40S ribosomal protein S0B	LS
V2-15-F02	SPBC23G7.12c	rpt6	19S proteasome regulatory subunit Rpt6	LS
V2-29-F11	SPCC1753.05	rsm1	RNA export factor Rsm1	LS
V2-16-C05	SPAC1556.02c	sdh1	succinate dehydrogenase Sdh1	LS
V2-08-G05	SPBC646.13	sds23	inducer of sexual development Sds23/Moc1	LS
V2-29-C06	SPBC776.04	sec2302	GTPase activating protein Sec23b	LS
V2-14-H10	SPAPYUG7.02c	sin1	stress activated MAP kinase interacting protein Sin1	LS
V2-23-D09	SPAC144.04c	spe1	ornithine decarboxylase Spe1	LS
V2-13-A06	SPAC607.10	spo3	sporulation protein Spo3	LS
V2-03-E10	SPBC1778.04	spo6	Spo4-Spo6 kinase complex regulatory subunit Spo6	LS
V2-12-C01	SPAC19A8.05c	sst4	sorting receptor for ubiquitinated membrane proteins	LS
V2-04-F08	SPAC1142.03c	swi2	Swi5 complex subunit Swi2	LS
V2-31-C04	SPBC30D10.04	swi3	replication fork protection complex subunit Swi3	LS
V2-06-D08	SPAC664.01c	swi6	chromodomain protein Swi6	LS
V2-16-G10	SPAC1296.03c	sxa2	serine carboxypeptidase Sxa2	LS
V2-04-B12	SPAC15A10.11	ubr11	N-end-recognizing protein	LS
V2-10-B07	SPAC767.01c	vps1	dynamin family protein Vps1	LS
V2-33-D08	SPBC21C3.01c	vps13a	chorein homolog	LS
V2-29-B03	SPBC215.14c	vps20	vacuolar sorting protein Vps20	LS
V2-22-E08	SPAC4G9.13c	vps26	retromer complex subunit Vps26	LS
V2-01-E08	SPAC15E1.06	vps29	retromer complex subunit Vps29	LS
V2-11-D10	SPAC1006.09	win1	MAP kinase kinase kinase Win1	LS
V2-25-F02	SPBC1718.07c	zfs1	transcription factor Zfs1	LS
V2-33-E03	SPBC1778.01c	zuo1	zuotin	LS
V2-03-A11	SPBC26H8.05c		serine/threonine protein phosphatase	LS
V2-03-E06	SPAC25A8.01c		fun thirty related protein Fft3	LS
V2-05-E03	SPAC17H9.08		mitochondrial coenzyme A transporter	LS
V2-05-E09	SPAC22H10.04		protein phosphatase type 2A	LS
V2-08-B11	SPCC11E10.07c		translation initiation factor eIF2B alpha subunit	LS
V2-08-C07	SPBC83.17		transcriptional coactivator, multiprotein bridging factor Mbf1	LS
V2-10-D01	SPAC4F10.02		aspartyl aminopeptidase	LS
V2-11-A02	SPAC3H5.08c		WD repeat protein Wdr44 family	LS
V2-12-B01	SPAC1952.09c		acetyl-CoA hydrolase	LS
V2-12-C10	SPBP8B7.18c		phosphomethylpyrimidine kinase	LS
V2-13-E02	SPAC18G6.05c		translation elongation regulator Gcn1	LS
V2-14-G05	SPAC20G8.10c		beclin family protein	LS
V2-15-A09	SPCC1322.02		sequence orphan	LS
V2-15-D01	SPBC17A3.05c		DNAJ/DUF1977 DNAJB12 homolog	LS
V2-15-G08	SPCC126.04c		SAGA complex subunit Sgf73	LS
V2-16-A04	SPAC4D7.10c		SAGA complex subunit Spt20	LS
V2-16-B03	SPBC21C3.02c		Sds3-like family	LS
V2-16-C03	SPBC2A9.11c		nuclear export factor	LS
V2-16-C04	SPAC4F10.16c		P-type ATPase	LS
V2-17-G10	SPCC306.08c		malate dehydrogenase	LS
V2-18-B10	SPBC6B1.05c		ubiquitin-like conjugating enzyme	LS
V2-19-A05	SPAC589.07c		WD repeat protein Atg18	LS
V2-20-F08	SPBC1604.12		sequence orphan	LS
V2-24-F09	SPAC10F6.08c		HMG box protein	LS
V2-25-B02	SPBC146.02		sequence orphan	LS
V2-25-D12	SPAPB21F2.02		Dopey family protein	LS
V2-28-E09	SPBC405.05		sequence orphan	LS
V2-29-A12	SPAC10F6.17c		pyruvate dehydrogenase (lipoamide) phosphatase	LS
V2-29-F04	SPCC4B3.08		C-terminal domain kinase I (CTDK-I) gamma subunit	LS
V2-29-G10	SPBC16H5.12c		conserved fungal protein	LS
V2-31-C08	SPAC13F5.07c		sequence orphan	LS
V2-01-H10	SPAC23C4.16c	atg15	triacylglycerol lipase Atg15	NS
V2-24-E07	SPBC29A3.10c	atp14	F1-ATPase subunit H	NS
V2-16-G12	SPAC17H9.19c	cdt2	WD repeat protein Cdt2	NS
V2-31-H08	SPBC1718.03	ker1	RNA polymerase I transcription factor subunit Ker1	NS
V2-04-G09	SPAC11H11.04	mam2	pheromone p-factor receptor	NS
V2-25-A05	SPCC1795.06	map2	P-factor	NS
V2-20-A08	SPAC27D7.03c	mei2	RNA-binding protein involved in meiosis Mei2	NS
V2-07-B02	SPBC119.04	mei3	meiosis inducing protein Mei3	NS
V2-02-C01	SPAC5D6.08c	mes1	meiosis II protein Mes1	NS
V2-29-A11	SPBC3H7.09	mug142	palmitoyltransferase	NS
V2-06-D09	SPAC6G9.04	mug79	meiotically upregulated gene Mug79	NS
V2-16-A08	SPBC3E7.15c	mug83	sphingosine N-acyltransferase Lac1	NS
V2-04-F03	SPCC188.02	par1	protein phosphatase regulatory subunit Par1	NS
V2-13-H01	SPAC1556.01c	rad50	DNA repair protein Rad50	NS
V2-05-H08	SPAC22F3.12c	rgs1	regulator of G-protein signaling Rgs1	NS
V2-29-B07	SPBC18E5.04	rpl1001	60S ribosomal protein L10	NS
V2-01-F10	SPAC23A1.11	rpl1602	60S ribosomal protein L13/L16	NS
V2-05-F09	SPAC22H10.07	scd2	scaffold protein Scd2	NS
V2-10-C03	SPBC21C3.18	spo4	serine/threonine protein kinase Spo4	NS
V2-18-C11	SPAC20G4.07c	sts1	C-24(28) sterol reductase Sts1	NS
V2-19-H06	SPAPJ696.01c	vps17	retromer complex subunit Vps17	NS
V2-27-D10	SPBC4F6.10	vps901	guanyl-nucleotide exchange factor Vps901	NS
V2-06-C05	SPAC3H1.10		phytochelatin synthetase	NS
V2-09-C08	SPBC776.17		rRNA processing protein Rrp7	NS
V2-14-G10	SPAPB1E7.04c		chitinase	NS
V2-26-D02	SPCC663.13c		N-acetyltransferase	NS
V2-30-C04	SPAC31G5.07		conserved fungal protein	NS
V2-31-G08	SPBC16E9.09c		COPII vesicle coat component Erp5/Erp6	NS
V2-01-G10	SPAC23C11.08	php3	CCAAT-binding factor complex subunit Php3	NS + MSS
V2-30-F01	SPCPJ732.01	vps5	retromer complex subunit Vps5	NS+DE
V2-31-E01	SPAC144.03	ade2	adenylosuccinate synthetase Ade2	NSS
C4	SPAC23C4.11	atp18	F-0 ATPase subunit J	NSS
V2-15-A11	SPCC18B5.01c	bfr1	brefeldin A efflux transporter Bfr1	NSS
V2-09-D07	SPBC16A3.18	cip1	RNA-binding protein Cip1	NSS
V2-01-C08	SPAC14C4.16	dad3	DASH complex subunit Dad3	NSS
E1	SPBC651.05c	dot2	EAP30 family protein Dot2	NSS
V2-27-E03	SPCC1223.10c	eaf1	RNA polymerase II transcription elongation factor SpEAF	NSS
V2-07-G10	SPBC28E12.06c	lvs1	beige protein homolog	NSS
V2-01-C06	SPBC56F2.14	mrpl44	mitochondrial ribosomal protein subunit l44	NSS
V2-22-B04	SPCC11E10.03	mug1	dynactin complex subunit	NSS
A7	SPBC32F12.06	pch1	cyclin Pch1	NSS
V2-01-A06	SPBC365.06	pmt3	SUMO	NSS
V2-04-E07	SPAC1006.01	psp3	serine protease Psp3	NSS
V2-03-H11	SPBC2D10.06	rep1	MBF transcription factor complex subunit Rep1	NSS
V2-07-A12	SPBC2F12.11c	rep2	transcriptional activator Rep2	NSS
B8	SPBC21C3.13	rps1901	40S ribosomal protein S19	NSS
V2-12-B02	SPAC22E12.11c	set3	histone lysine methyltransferase Set3	NSS
V2-12-H04	SPAC637.11	suv3	ATP-dependent RNA helicase Suv3	NSS
V2-18-F11	SPAC10F6.05c	ubc6	ubiquitin conjugating enzyme Ubc6	NSS
V2-03-B08	SPAC6G9.08	ubp6	ubiquitin C-terminal hydrolase Ubp6	NSS
V2-02-B11	SPBC4B4.06	vps25	ESCRT II complex subunit Vps25	NSS
V2-11-D02	SPAC9G1.02	wis4	MAP kinase kinase kinase Wis4	NSS
V2-01-H05	SPBC2A9.13		sequence orphan	NSS
V2-01-H11	SPAC2C4.09		DUF1640 family protein	NSS
V2-02-B06	SPBC14C8.04		acetolactate synthase regulatory unit	NSS
V2-02-F03	SPAP27G11.16		sequence orphan	NSS
V2-02-G09	SPBC2D10.16		sequence orphan	NSS
V2-02-H06	SPBC1604.18c		vacuolar sorting protein	NSS
V2-03-E07	SPAC328.05		RNA-binding protein involved in export of mRNAs	NSS
V2-04-A09	SPAC11D3.17		zinc finger protein	NSS
V2-05-A02	SPAC1782.06c		prohibitin Phb1	NSS
V2-07-A04	SPBC14F5.13c		alkaline phosphatase	NSS
V2-07-G04	SPBC16A3.17c		membrane transporter	NSS
V2-09-B11	SPAC12B10.05		metallopeptidase	NSS
V2-10-A02	SPBC1734.07c		TRAPP complex subunit Trs85	NSS
V2-10-E05	SPBC1709.09		mitochondrial translation termination factor	NSS
V2-15-C08	SPCC11E10.09c		alpha-amylase homolog	NSS
V2-19-D02	SPAC212.08c		S. pombe specific GPI anchored protein family 1	NSS
V2-19-D08	SPBC1773.12		transcription factor	NSS
V2-20-D08	SPAC513.07		flavonol reductase/cinnamoyl-CoA reductase family	NSS
V2-22-A06	SPAC186.08c		L-lactate dehydrogenase	NSS
V2-22-E10	SPBC18E5.08		N-acetyltransferase	NSS
V2-23-E10	SPAC25B8.18		mitochondrial electron carrier	NSS
V2-24-B03	SPBC25B2.10		Usp (universal stress protein) family protein	NSS
V2-26-A01	SPBC15C4.06c		ubiquitin-protein ligase E3	NSS
V2-26-G12	SPAC1F12.04c		conserved fungal protein	NSS
V2-27-B08	SPAPB8E5.10		sequence orphan	NSS
V2-27-C05	SPAC922.07c		aldehyde dehydrogenase	NSS
V2-30-D11	SPCC594.07c		sequence orphan	NSS
A4	SPBC15D4.02		transcription factor	NSS
B1	SPCC825.01		ribosome biogenesis ATPase, Arb family	NSS
